# Supplementary material for: Quorum Sensing-Mediated and Growth Phase-Dependent Regulation of Metabolic Pathways in Hafnia alvei H4
Source: Front Microbiol. 2021 Mar 2;12:567942. doi: 10.3389/fmicb.2021.567942 (PMC7960787; doi:10.3389/fmicb.2021.567942)
Supplement: Supplementary file 2 [file Table_1.XLS]

Supplementary Table S1 | 3197 differentially expressed genes of H.alvei H4 wild-type at HCD compared to LCD
Gene_id	readcount_W_12	readcount_W_2	log2FoldChange	pval	padj	Gene Name	Description
gene0001	331.1639195	853.8248166	-1.3664	2.17E-18	8.79E-18	gene0001	Nucleoside diphosphate kinase
gene0003	1037.631411	1325.618218	-0.35337	0.010452	0.015754	gene0003	Tetratricopeptide repeat
gene0004	2197.831838	2894.173207	-0.39707	0.0027982	0.0045276	gene0004	Helix-turn-helix
gene0005	1324.206909	2106.680915	-0.66984	8.87E-07	1.94E-06	gene0005	GcpE protein
gene0006	1060.865384	2133.424301	-1.0079	3.02E-13	9.51E-13	gene0006	Anticodon binding domain
gene0008	1677.508349	2419.139428	-0.52817	9.14E-05	0.00016984	gene0008	PQQ enzyme repeat
gene0009	1095.578637	2462.257116	-1.1683	1.49E-17	5.77E-17	gene0009	Elongation factor Tu GTP binding domain
gene0010	106.3610879	185.9175238	-0.80569	0.00017923	0.00032288	gene0010	Sodium Bile acid symporter family
gene0013	19.90366301	7.85047831	1.3422	0.033857	0.047223	gene0013	phosphotransferase system, EIIB
gene0014	368.3590642	516.7359325	-0.48831	0.002425	0.0039511	gene0014	OB-fold nucleic acid binding domain
gene0015	3344.30175	2417.402559	0.46825	0.00045358	0.00079212	gene0015	FMN-dependent dehydrogenase
gene0016	2151.891286	2897.530646	-0.42922	0.0012125	0.0020322	gene0016	NAD synthase
gene0017	963.4797827	59.35223708	4.0209	3.92E-13	1.23E-12	gene0017	Proteolipid membrane potential modulator
gene0018	1306.667648	4195.906018	-1.6831	1.29E-34	9.46E-34	gene0018	Aminotransferase class-III
gene0021	391.0615367	18.26038988	4.4206	5.15E-38	4.07E-37	gene0021	Glyoxalase/Bleomycin resistance protein/Dioxygenase superfamily
gene0024	13.98973454	4.219146944	1.7293	0.024984	0.035698	gene0024	AraC-like ligand binding domain
gene0026	96.8921147	293.4314126	-1.5986	2.14E-15	7.49E-15	gene0026	Periplasmic binding protein
gene0027	474.8752271	1484.313778	-1.6442	1.13E-28	6.84E-28	gene0027	Phosphorylase superfamily
gene0028	872.4048073	383.8322034	1.1845	2.49E-14	8.28E-14	gene0028	HD domain
gene0029	2721.715385	2009.298172	0.43782	0.001086	0.0018319	gene0029	Trypsin
gene0030	282.7366942	683.4278812	-1.2733	4.38E-15	1.52E-14	gene0030	Sugar (and other) transporter
gene0031	231.7338122	653.9145324	-1.4966	1.93E-19	8.24E-19	gene0031	Biotin-lipoyl like
gene0032	168.9814819	499.2608788	-1.5629	3.01E-19	1.27E-18	gene0032	Outer membrane efflux protein
gene0033	197.9482866	413.7833979	-1.0638	1.10E-09	2.91E-09	gene0033	Winged helix DNA-binding domain
gene0036	28.94326236	120.1420533	-2.0534	2.10E-12	6.32E-12	gene0036	Protein of unknown function (DUF1198)
gene0038	4.701579583	0	Inf	0.021457	0.030968	-//-
gene0042	178.0765962	100.8956965	0.81963	0.00015487	0.00028084	gene0042	RHS protein
gene0044	98.55641399	44.4461269	1.1489	5.27E-05	0.00010012	gene0044	EamA-like transporter family
gene0045	241.5118828	64.60450162	1.9024	2.17E-17	8.32E-17	gene0045	Helix-turn-helix domain
gene0046	9886.369561	1202.031483	3.04	2.94E-26	1.63E-25	gene0046	Ferritin-like domain
gene0049	123.6323124	273.2841002	-1.1443	8.34E-09	2.09E-08	-//-
gene0050	345.8218148	822.1174408	-1.2493	0.00021318	0.00038174	gene0050	CobQ/CobB/MinD/ParA nucleotide binding domain
gene0051	183.4217101	451.4168557	-1.2993	0.0048745	0.0076994	gene0051	CobD/Cbib protein
gene0052	126.1266398	347.083301	-1.4604	7.14E-07	1.57E-06	gene0052	Precorrin-8X methylmutase
gene0053	157.1932602	461.7245802	-1.5545	1.62E-15	5.68E-15	gene0053	CbiD
gene0054	72.27167336	225.9947661	-1.6448	6.86E-14	2.22E-13	gene0054	Tetrapyrrole (Corrin/Porphyrin) Methylases
gene0055	44.16132041	178.2888639	-2.0134	7.65E-10	2.04E-09	gene0055	Ribosomal protein L11 methyltransferase (PrmA)
gene0056	165.6681376	635.7860783	-1.9402	9.08E-14	2.92E-13	gene0056	Tetrapyrrole (Corrin/Porphyrin) Methylases
gene0057	201.3217689	733.0299899	-1.8644	7.34E-27	4.15E-26	gene0057	Cobalamin biosynthesis central region
gene0058	160.1153464	473.5535238	-1.5644	7.67E-12	2.25E-11	gene0058	Tetrapyrrole (Corrin/Porphyrin) Methylases
gene0059	103.3118384	495.8923254	-2.263	1.22E-28	7.40E-28	gene0059	Precorrin-6x reductase CbiJ/CobK
gene0060	105.916547	414.6397939	-1.9689	7.19E-12	2.12E-11	gene0060	CbiX
gene0061	70.92878105	530.1747701	-2.902	2.05E-17	7.88E-17	gene0061	Tetrapyrrole (Corrin/Porphyrin) Methylases
gene0062	122.2784723	369.5516451	-1.5956	8.32E-13	2.56E-12	gene0062	Cobalt uptake substrate-specific transmembrane region
gene0064	101.4873108	176.4296828	-0.79779	0.00045602	0.00079607	gene0064	Cobalt transport protein
gene0065	58.7865861	185.1782155	-1.6554	3.56E-10	9.66E-10	gene0065	ABC transporter
gene0066	245.9332108	582.9075004	-1.245	5.10E-14	1.68E-13	gene0066	CobQ/CobB/MinD/ParA nucleotide binding domain
gene0067	76.72472898	164.2474352	-1.0981	2.18E-06	4.64E-06	gene0067	Cobinamide kinase / cobinamide phosphate guanyltransferase
gene0068	164.2824432	554.3495052	-1.7546	1.26E-23	6.35E-23	gene0068	Phosphoribosyltransferase
gene0070	10047.61627	3523.478999	1.5118	6.15E-13	1.90E-12	gene0070	Fimbrial protein
gene0071	1668.163485	184.4459396	3.177	3.58E-48	3.63E-47	gene0071	Fimbrial protein
gene0072	3885.14888	488.6414704	2.9911	2.14E-42	1.91E-41	gene0072	PapC C-terminal domain
gene0073	1171.631152	138.1217795	3.0845	1.67E-51	1.84E-50	gene0073	Pili assembly chaperone PapD, C-terminal domain
gene0074	851.3604433	113.0320294	2.913	8.34E-61	1.20E-59	gene0074	Fimbrial protein
gene0075	426.0410228	60.393629	2.8185	6.75E-24	3.44E-23	gene0075	Fimbrial protein
gene0076	1263.732394	178.0079014	2.8277	3.22E-60	4.62E-59	gene0076	Protein glycosylation ligase
gene0077	526.6982734	95.42502265	2.4645	6.29E-39	5.14E-38	gene0077	EAL domain
gene0078	811.7051209	111.4853501	2.8641	2.45E-58	3.28E-57	gene0078	Bacterial regulatory proteins, luxR family
gene0079	1129.14929	280.3812108	2.0098	2.68E-37	2.09E-36	gene0079	Fimbrial protein
gene0080	496.355884	119.0943572	2.0593	1.41E-15	4.96E-15	gene0080	Fimbrial protein
gene0082	62.23267425	15.89786221	1.9688	1.45E-06	3.12E-06	gene0082	Voltage-dependent anion channel
gene0084	124.4860967	391.5241274	-1.6531	1.57E-18	6.40E-18	gene0084	MFS/sugar transport protein
gene0086	26.09756596	7.484182269	1.802	0.0017965	0.0029607	-//-
gene0087	78.84684412	37.78720739	1.0612	0.0006854	0.0011739	gene0087	Toprim domain
gene0092	5.393805305	0.359782812	3.9061	0.033835	0.047208	-//-
gene0093	66.42241094	17.18104145	1.9509	2.39E-07	5.45E-07	-//-
gene0094	34.65863293	16.95714584	1.0313	0.019431	0.028199	gene0094	Phage polarity suppression protein (Psu)
gene0095	190.6312323	468.2355958	-1.2965	1.34E-13	4.28E-13	-//-
gene0096	223.4435053	372.127209	-0.73589	3.66E-05	7.04E-05	gene0096	Arm DNA-binding domain
gene0097	2410.092613	1380.114158	0.8043	5.29E-09	1.34E-08	gene0097	SmpB protein
gene0098	167.7032873	348.8787828	-1.0568	5.66E-09	1.43E-08	gene0098	Polyketide cyclase / dehydrase and lipid transport
gene0100	185.4385897	1136.145361	-2.6151	1.49E-58	2.00E-57	gene0100	SmpA / OmlA family
gene0102	1174.040026	538.7008574	1.1239	2.92E-14	9.69E-14	gene0102	ATP-NAD kinase
gene0103	540.0413396	3880.893493	-2.8452	5.33E-86	1.27E-84	gene0103	GrpE
gene0104	363.5572121	775.4002815	-1.0928	3.69E-12	1.10E-11	gene0104	Uracil DNA glycosylase superfamily
gene0106	23101.49527	34733.22456	-0.58833	3.43E-06	7.18E-06	gene0106	Glycine radical
gene0107	743.6699757	1264.501023	-0.76583	7.75E-08	1.83E-07	gene0107	Type III restriction enzyme, res subunit
gene0109	465.184494	266.8606638	0.80172	1.94E-06	4.14E-06	gene0109	FAD dependent oxidoreductase
gene0112	935.555552	1204.012855	-0.36396	0.0096046	0.014571	gene0112	MucB/RseB C-terminal domain
gene0113	151.998385	285.3097921	-0.90847	0.00073754	0.0012608	gene0113	Positive regulator of sigma(E), RseC/MucC
gene0114	1964.776667	4524.080929	-1.2033	1.69E-19	7.25E-19	gene0114	Elongation factor Tu domain 2
gene0115	751.6074568	1474.73335	-0.9724	1.13E-11	3.31E-11	gene0115	Signal peptidase, peptidase S26
gene0120	490.90988	768.6334918	-0.64684	2.49E-05	4.85E-05	gene0120	Pyridoxal phosphate biosynthesis protein PdxJ
gene0121	159.1568571	316.449949	-0.99153	1.15E-07	2.68E-07	gene0121	4'-phosphopantetheinyl transferase superfamily
gene0123	684.794944	976.5245481	-0.51198	0.00040098	0.00070274	gene0123	Met-10+ like-protein
gene0124	3074.878665	2178.190685	0.4974	0.00020468	0.0003671	gene0124	ACT domain
gene0127	1163.707342	165.9959813	2.8095	9.54E-65	1.46E-63	gene0127	Bacterial transferase hexapeptide (six repeats)
gene0128	1738.949222	308.5410374	2.4947	9.17E-60	1.29E-58	gene0128	PaaX-like protein
gene0129	6831.401051	26.0703266	8.0336	1.16E-273	3.44E-271	gene0129	AMP-binding enzyme
gene0130	5792.890714	23.65381889	7.9361	0	0	gene0130	Beta-ketoacyl synthase, N-terminal domain
gene0131	937.2847784	5.450722216	7.4259	1.15E-167	1.02E-165	gene0131	Domain of unknown function (DUF4442)
gene0132	6260.396372	18.02666787	8.44	3.29E-249	6.37E-247	gene0132	NAD binding domain of 6-phosphogluconate dehydrogenase
gene0133	3990.25256	13.93648291	8.1615	1.61760000000047e-312	6.54080000000001e-310	gene0133	Enoyl-CoA hydratase/isomerase
gene0134	3298.106301	10.05664199	8.3573	1.38E-298	4.72E-296	gene0134	Enoyl-CoA hydratase/isomerase
gene0135	5630.975863	21.78696122	8.0138	1.58550013528139e-317	7.05210000223078e-315	gene0135	Oxidoreductase FAD-binding domain
gene0136	1831.738005	7.365046689	7.9583	1.86E-177	2.07E-175	gene0136	Iron-sulfur cluster assembly protein
gene0137	1974.731076	11.06845882	7.4791	1.11E-66	1.79E-65	gene0137	Phenylacetic acid catabolic protein
gene0138	313.6426909	2.6236517	6.9014	3.26E-19	1.37E-18	gene0138	Phenylacetic acid degradation B
gene0139	1265.161993	12.60252369	6.6495	2.14E-20	9.48E-20	gene0139	Phenylacetic acid catabolic protein
gene0140	8415.133383	336.5513294	4.6441	1.12E-38	9.10E-38	gene0140	MaoC like domain
gene0141	206.7699417	639.7897516	-1.6296	1.53E-22	7.33E-22	gene0141	Phosphoribosyl-ATP pyrophosphohydrolase
gene0142	3088.623575	8279.130183	-1.4225	6.99E-27	3.95E-26	gene0142	Peptidase C26
gene0143	15745.25895	44999.19357	-1.515	4.34E-24	2.23E-23	gene0143	Enolase, N-terminal domain
gene0144	362.3337654	14.62533335	4.6308	5.53E-19	2.29E-18	-//-
gene0145	101.9352002	35.35342293	1.5277	2.46E-07	5.58E-07	gene0145	Ligated ion channel L-glutamate- and glycine-binding site
gene0149	123.865701	751.7819965	-2.6015	3.52E-22	1.66E-21	gene0149	Aromatic amino acid lyase
gene0150	61.29604888	756.9201937	-3.6263	2.33E-22	1.10E-21	gene0150	Urocanase N-terminal domain
gene0151	232.4016881	33.50704206	2.7941	3.78E-23	1.87E-22	gene0151	Domain of unknown function (DUF5071)
gene0152	197.7498787	8.726407929	4.5021	1.74E-27	1.02E-26	-//-
gene0153	684.4600083	1774.478586	-1.3744	1.11E-21	5.16E-21	gene0153	F plasmid transfer operon protein
gene0154	315.4320708	702.279919	-1.1547	4.45E-13	1.39E-12	gene0154	KR domain
gene0155	142.0641231	217.8526576	-0.61681	0.0026737	0.0043341	gene0155	GDSL-like Lipase/Acylhydrolase
gene0156	507.9195273	109.6081409	2.2122	3.16E-30	2.03E-29	gene0156	ABC transporter
gene0157	744.7801054	213.1663828	1.8048	1.96E-27	1.14E-26	gene0157	MacB-like periplasmic core domain
gene0159	78.80937764	134.045445	-0.76628	0.0014964	0.0024799	gene0159	ATP-grasp domain
gene0162	8.672318977	1.428892852	2.6015	0.026331	0.037358	-//-
gene0163	130.5456407	65.45499331	0.99598	9.84E-05	0.00018256	gene0163	Membrane-associated sensor, integral membrane domain
gene0164	578.9098076	276.4111884	1.0665	1.44E-10	3.98E-10	-//-
gene0165	642.3976328	279.9566672	1.1983	1.09E-13	3.50E-13	gene0165	ATPase family associated with various cellular activities (AAA)
gene0166	73.05157709	154.2972012	-1.0787	1.50E-05	2.99E-05	gene0166	Calcineurin-like phosphoesterase superfamily domain
gene0167	1520.470354	5385.598201	-1.8246	3.47E-41	3.00E-40	gene0167	Cyclophilin type peptidyl-prolyl cis-trans isomerase/CLD
gene0168	2427.105854	3061.140435	-0.33483	0.011983	0.017952	gene0168	tRNA synthetases class I (I, L, M and V)
gene0170	9217.515276	150.0684309	5.9407	2.98E-226	4.73E-224	gene0170	Aldehyde dehydrogenase family
gene0171	564.3892237	812.4055498	-0.52551	0.00041225	0.00072192	gene0171	Tetrahydrofolate dehydrogenase/cyclohydrolase, catalytic domain
gene0173	290.6452657	105.3550787	1.464	4.35E-13	1.36E-12	gene0173	ATPase family associated with various cellular activities (AAA)
gene0174	46.41803996	133.525573	-1.5244	8.50E-09	2.13E-08	-//-
gene0176	160.4491024	107.2051848	0.58174	0.008972	0.013662	gene0176	Acetyltransferase (GNAT) domain
gene0177	40.14477094	15.90199937	1.336	0.0019641	0.0032236	gene0177	FidL-like putative membrane protein
gene0178	372.693023	85.08543075	2.131	2.38E-26	1.32E-25	gene0178	Transcriptional regulatory protein, C terminal
gene0179	323.1791793	437.3626469	-0.4365	0.0080428	0.012332	gene0179	Acetyltransferase (GNAT) domain
gene0180	47.36378479	122.9379967	-1.3761	1.77E-07	4.07E-07	gene0180	Transcriptional regulator
gene0181	43.15128163	182.2339735	-2.0783	1.08E-16	4.01E-16	gene0181	Pyridine nucleotide-disulphide oxidoreductase
gene0183	68.47685203	285.3581615	-2.0591	5.17E-22	2.43E-21	gene0183	Conserved region in glutamate synthase
gene0185	61.29638933	123.208834	-1.0072	0.0015596	0.0025837	gene0185	L-lactate permease
gene0187	5.719122769	21.11858758	-1.8846	0.0033354	0.005354	gene0187	Cupin
gene0190	20.67268225	7.124399458	1.5369	0.013982	0.020717	gene0190	HlyD membrane-fusion protein of T1SS
gene0191	127.8892561	46.4182697	1.4621	0.0005041	0.00087451	gene0191	Protein export membrane protein
gene0192	1919.342066	16.84132344	6.8325	6.07E-139	3.80E-137	gene0192	Periplasmic binding proteins and sugar binding domain of LacI family
gene0193	420.3962077	11.28211603	5.2196	3.22E-84	7.49E-83	gene0193	ABC transporter
gene0194	256.9833967	15.99693299	4.0058	1.95E-47	1.94E-46	gene0194	Branched-chain amino acid transport system / permease component
gene0195	433.994067	36.76225098	3.5614	5.51E-58	7.34E-57	gene0195	Branched-chain amino acid transport system / permease component
gene0200	25.08002277	10.26006081	1.2895	0.023009	0.033078	gene0200	Class II Aldolase and Adducin N-terminal domain
gene0201	13.49606672	4.042306156	1.7393	0.030357	0.042799	gene0201	L-rhamnose isomerase (RhaA)
gene0202	17.87232884	6.191176623	1.5294	0.022899	0.032931	gene0202	FGGY family of carbohydrate kinases, C-terminal domain
gene0203	44.89172518	19.93034196	1.1715	0.003485	0.0055801	gene0203	Bacterial regulatory helix-turn-helix proteins, AraC family
gene0205	511.2143871	1995.640377	-1.9649	1.41E-41	1.22E-40	gene0205	Aldo/keto reductase family
gene0206	1281.486307	135.2476542	3.2441	4.73E-77	9.66E-76	gene0206	Fimbrial protein
gene0207	17.99868463	6.499355465	1.4695	0.03167	0.044452	gene0207	Fimbrial protein
gene0208	97.14020323	19.35038871	2.3277	2.35E-12	7.07E-12	gene0208	PapC C-terminal domain
gene0209	47.14137575	12.51782846	1.913	1.12E-05	2.25E-05	gene0209	Pili assembly chaperone PapD, C-terminal domain
gene0210	35.51964442	4.140964946	3.1006	1.27E-07	2.94E-07	gene0210	Fimbrial protein
gene0211	58.52971855	7.667124294	2.9324	1.34E-10	3.71E-10	gene0211	Fimbrial protein
gene0212	19.52124721	6.462539041	1.5949	0.012553	0.018774	gene0212	Fimbrial protein
gene0213	20.06860161	6.31641344	1.6678	0.0099538	0.015049	gene0213	Bacterial regulatory proteins, luxR family
gene0214	313.2024953	47.34486619	2.7258	1.37E-09	3.58E-09	gene0214	Domain of unknown function (DUF4762)
gene0215	11.92397353	2.769777301	2.106	0.015838	0.023327	gene0215	Thioredoxin
gene0216	18.47681324	6.180938227	1.5798	0.013918	0.020629	-//-
gene0217	54.46320304	13.97784849	1.9621	1.01E-06	2.20E-06	gene0217	ABC transporter transmembrane region
gene0219	37.98667722	13.57711209	1.4843	0.0065967	0.010235	gene0219	FtsX-like permease family
gene0221	43.6294419	19.58079754	1.1559	0.0044916	0.0071378	gene0221	Beta-ketoacyl synthase, C-terminal domain
gene0224	131.3601929	178.8718315	-0.4454	0.031261	0.043906	gene0224	KR domain
gene0230	440.8187592	593.2182048	-0.42838	0.0077758	0.011935	-//-
gene0233	1174.475352	500.0198399	1.232	2.68E-16	9.74E-16	gene0233	Biotin/lipoate A/B protein ligase family
gene0235	474.146469	2408.591668	-2.3448	2.52E-32	1.74E-31	gene0235	Beta-lactamase enzyme family
gene0236	618.0360778	1176.29097	-0.92848	2.78E-10	7.59E-10	gene0236	Sporulation related domain
gene0237	117.7831133	345.4786842	-1.5525	4.28E-16	1.54E-15	gene0237	Cell cycle protein
gene0238	291.2395149	744.8707697	-1.3548	1.59E-17	6.13E-17	gene0238	Penicillin-binding Protein dimerisation domain
gene0239	117.118396	582.3086164	-2.3138	3.17E-38	2.53E-37	gene0239	Predicted SPOUT methyltransferase
gene0240	81.47205533	409.8044862	-2.3306	1.46E-32	1.02E-31	gene0240	Ribosomal silencing factor during starvation
gene0241	93.74361405	232.0187254	-1.3074	9.16E-10	2.43E-09	gene0241	Cytidylyltransferase-like
gene0242	207.4614548	444.789649	-1.1003	2.07E-10	5.67E-10	gene0242	DNA polymerase III, delta subunit
gene0243	956.249394	1460.623668	-0.61113	1.65E-05	3.28E-05	gene0243	Lipopolysaccharide-assembly
gene0244	4107.829049	8147.066478	-0.9879	5.09E-14	1.67E-13	gene0244	Anticodon-binding domain of tRNA
gene0248	424.9403214	576.1003781	-0.43906	0.0057887	0.0090727	gene0248	Inosine-uridine preferring nucleoside hydrolase
gene0249	472.132534	145.2364424	1.7008	1.62E-20	7.20E-20	gene0249	ABC transporter
gene0250	265.759305	62.85874362	2.0799	1.04E-20	4.67E-20	gene0250	Binding-protein-dependent transport system inner membrane component
gene0251	350.7123424	54.06242801	2.6976	1.36E-35	1.02E-34	gene0251	Binding-protein-dependent transport system inner membrane component
gene0252	5774.315004	221.272618	4.7058	7.85E-191	1.03E-188	gene0252	NMT1/THI5 like
gene0253	39.26487181	6.259120225	2.6492	2.61E-07	5.92E-07	-//-
gene0254	1.151466694	21.97404041	-4.2543	3.72E-07	8.33E-07	-//-
gene0256	224.1638015	970.3276823	-2.1139	1.05E-39	8.77E-39	gene0256	Carbon-nitrogen hydrolase
gene0257	693.825756	1147.864606	-0.72631	9.20E-07	2.01E-06	gene0257	CBS domain
gene0258	586.0647174	797.3795931	-0.44421	0.0026996	0.0043728	gene0258	Uncharacterized protein family UPF0054
gene0259	1361.001676	1997.010294	-0.55317	6.79E-05	0.00012791	gene0259	AAA domain
gene0260	565.4975478	944.6662765	-0.74028	6.20E-07	1.37E-06	gene0260	TRAM domain
gene0261	877.9684514	516.5542264	0.76525	4.05E-07	9.05E-07	gene0261	NAD(P)-binding Rossmann-like domain
gene0269	1122.01015	521.3847699	1.1057	1.55E-05	3.08E-05	gene0269	Aluminium induced protein
gene0270	173.0543855	621.9359004	-1.8455	1.62E-27	9.52E-27	gene0270	Haloacid dehalogenase-like hydrolase
gene0272	1379.552916	1768.591689	-0.3584	0.020257	0.029321	gene0272	Amidohydrolase family
gene0273	931.2090381	1281.53459	-0.4607	0.0013521	0.0022507	gene0273	Glucosamine-6-phosphate isomerases/6-phosphogluconolactonase
gene0274	4739.620832	6233.028613	-0.39516	0.0067645	0.010446	gene0274	phosphotransferase system, EIIB
gene0275	5407.835271	6736.760577	-0.317	0.01547	0.022823	gene0275	tRNA synthetases class I (E and Q), anti-codon binding domain
gene0276	25.62278578	122.6774936	-2.2594	3.21E-09	8.20E-09	gene0276	outer membrane porin, OprD family
gene0277	4.579007653	15.10425174	-1.7218	0.021728	0.031338	gene0277	YbfN-like lipoprotein
gene0279	1199.779709	1741.667223	-0.5377	0.00011801	0.00021726	gene0279	Ferric uptake regulator family
gene0280	1437.80422	2174.807253	-0.59702	1.04E-05	2.10E-05	gene0280	Flavodoxin domain
gene0281	95.61959617	419.9836901	-2.135	3.42E-29	2.12E-28	gene0281	Ribbon-helix-helix protein, copG family
gene0282	528.5634265	319.418184	0.72663	1.21E-05	2.42E-05	gene0282	Serine aminopeptidase, S33
gene0283	487.5800385	799.4662092	-0.7134	2.25E-06	4.79E-06	gene0283	SeqA protein N-terminal domain
gene0284	2354.559011	3124.224113	-0.40804	0.0024523	0.0039898	gene0284	Phosphoglucomutase/phosphomannomutase, C-terminal domain
gene0285	8403.308722	11206.96568	-0.41537	0.0012834	0.0021421	gene0285	MMPL family
gene0286	2624.599088	4763.555427	-0.85994	8.86E-11	2.49E-10	gene0286	HlyD membrane-fusion protein of T1SS
gene0288	165.9188937	111.8884626	0.56842	0.010051	0.015191	gene0288	DsrE/DsrF-like family
gene0290	34.07722379	17.83307546	0.93425	0.031224	0.043868	gene0290	Cache domain
gene0292	33.76372498	76.0003801	-1.1705	0.00013138	0.00024028	gene0292	Transglycosylase associated protein
gene0293	33.73342245	60.43003343	-0.84109	0.012662	0.018925	gene0293	Primosomal replication protein priC
gene0295	225.6367384	1610.707356	-2.8356	1.84E-65	2.86E-64	gene0295	Phosphoribosyl transferase domain
gene0296	3061.269747	1639.89772	0.90052	4.17E-11	1.19E-10	gene0296	Holliday junction DNA helicase ruvB N-terminus
gene0297	351.9537508	711.9187741	-1.0163	1.05E-10	2.93E-10	gene0297	YbaB/EbfC DNA-binding family
gene0298	716.4438122	1874.808028	-1.3878	1.39E-22	6.69E-22	gene0298	Toprim domain
gene0299	1400.986472	8500.306868	-2.6011	1.62E-78	3.39E-77	gene0299	Histidine kinase-, DNA gyrase B-, and HSP90-like ATPase
gene0301	62.16828533	28.69119024	1.1156	0.0011329	0.0019044	gene0301	Major Facilitator Superfamily
gene0303	1178.588953	6641.386589	-2.4944	2.04E-72	3.77E-71	gene0303	Adenylate kinase, active site lid
gene0304	325.6707125	446.8563135	-0.4564	0.0054708	0.0085986	gene0304	Ferrochelatase
gene0305	259.6350316	925.5308881	-1.8338	4.31E-31	2.85E-30	gene0305	pfkB family carbohydrate kinase
gene0306	5651.962604	960.6766187	2.5566	9.86E-74	1.87E-72	gene0306	Ketopantoate reductase PanE/ApbA
gene0308	476.9685914	283.1950286	0.7521	6.89E-06	1.41E-05	gene0308	Major Facilitator Superfamily
gene0309	1374.661043	2296.220194	-0.74019	7.23E-08	1.72E-07	gene0309	Calcineurin-like phosphoesterase
gene0310	697.441203	4761.062177	-2.7711	1.73E-12	5.23E-12	gene0310	'Cold-shock' DNA-binding domain
gene0311	2094.053214	4179.910106	-0.99717	8.96E-14	2.89E-13	gene0311	PAP2 superfamily
gene0312	363.9438472	254.8334311	0.51416	0.0033078	0.0053136	gene0312	Aminoacyl-tRNA editing domain
gene0313	636.5499221	178.2704643	1.8362	1.17E-26	6.57E-26	gene0313	TraB family
gene0315	708.0290972	183.4785752	1.9482	1.06E-30	6.91E-30	gene0315	Transcriptional regulatory protein, C terminal
gene0317	34.49825406	135.4160176	-1.9728	3.42E-05	6.60E-05	gene0317	K+-transporting ATPase, c chain
gene0318	161.0391323	780.0835773	-2.2762	2.36E-05	4.62E-05	gene0318	haloacid dehalogenase-like hydrolase
gene0319	66.98409325	781.7190425	-3.5448	7.64E-18	3.00E-17	gene0319	Potassium-transporting ATPase A subunit
gene0321	9839.668635	556.899512	4.1431	1.46E-168	1.41E-166	gene0321	Protein of unknown function (DUF2517)
gene0322	1338.699431	688.9219271	0.95842	3.34E-11	9.59E-11	gene0322	Protein of unknown function (DUF523)
gene0323	849.3195226	537.2506637	0.66071	1.22E-05	2.44E-05	gene0323	DNA photolyase
gene0324	695.0752392	479.077986	0.53691	0.00052083	0.00090247	gene0324	Beta-lactamase superfamily domain
gene0326	158.5879475	827.8124215	-2.384	4.73E-46	4.55E-45	gene0326	PhnA Zinc-Ribbon
gene0328	533.9259713	10.38984677	5.6834	7.75E-105	2.57E-103	gene0328	Major Facilitator Superfamily
gene0329	387.8082676	10.20608077	5.2478	1.25E-79	2.71E-78	gene0329	Phosphorylase superfamily
gene0330	717.793924	281.1464821	1.3522	1.00E-16	3.71E-16	gene0330	Carboxyltransferase domain, subdomain C and D
gene0331	861.5125233	259.9609839	1.7286	8.02E-23	3.89E-22	gene0331	Carboxyltransferase domain, subdomain A and B
gene0332	469.1834621	196.8314929	1.2532	9.20E-13	2.83E-12	gene0332	LamB/YcsF family
gene0333	752.6388374	522.6569827	0.52609	0.00056298	0.00097248	gene0333	Zinc finger found in FPG and IleRS
gene0334	6094.982312	1008.363991	2.5956	3.42E-76	6.85E-75	gene0334	Citrate synthase, C-terminal domain
gene0335	420.1561223	61.20440308	2.7792	1.99E-40	1.67E-39	gene0335	Succinate dehydrogenase/Fumarate reductase transmembrane subunit
gene0336	378.2462491	43.86896171	3.1081	4.94E-42	4.31E-41	-//-
gene0337	6262.869388	481.4928164	3.7012	3.71E-116	1.54E-114	gene0337	Glucose inhibited division protein A
gene0338	3331.192443	328.6719809	3.3413	4.57E-107	1.59E-105	gene0338	4Fe-4S dicluster domain
gene0339	27360.2454	6567.76015	2.0586	4.79E-54	5.68E-53	gene0339	2-oxoglutarate dehydrogenase N-terminus
gene0340	12683.99445	3224.974863	1.9756	1.50E-49	1.58E-48	gene0340	e3 binding domain
gene0341	13143.03828	1984.385001	2.7275	3.27E-87	8.04E-86	gene0341	ATP-grasp domain
gene0342	11288.23791	1776.072201	2.6681	2.28E-83	5.22E-82	gene0342	Succinyl-CoA ligase like flavodoxin domain
gene0344	21196.11938	12989.70077	0.70643	3.63E-08	8.78E-08	gene0344	Cytochrome bd terminal oxidase subunit I
gene0345	17665.38458	6450.38341	1.4535	1.09E-28	6.63E-28	gene0345	Cytochrome bd terminal oxidase subunit II
gene0348	165.8348418	358.6726355	-1.1129	2.90E-06	6.11E-06	gene0348	Acyl-ACP thioesterase
gene0349	424.3844973	761.6931744	-0.84384	5.01E-08	1.20E-07	gene0349	MotA/TolQ/ExbB proton channel family
gene0350	238.8192747	459.6595578	-0.94465	2.25E-08	5.50E-08	gene0350	Biopolymer transport protein ExbD/TolR
gene0351	414.1609594	622.3234973	-0.58747	0.00016637	0.00030083	gene0351	TolA C-terminal
gene0352	2667.529322	3273.609139	-0.29538	0.025279	0.036039	gene0352	Dipeptidyl peptidase IV (DPP IV) N-terminal region
gene0353	1895.360678	5257.140515	-1.4718	6.83E-28	4.06E-27	gene0353	OmpA family
gene0354	1419.779666	1750.488689	-0.30209	0.02817	0.039828	gene0354	Outer membrane lipoprotein
gene0355	63.57178269	32.69905604	0.95914	0.004789	0.0075698	-//-
gene0359	282.3878661	164.6149673	0.77858	3.92E-05	7.53E-05	gene0359	Quinolinate synthetase A protein
gene0360	10653.00226	82.81091147	7.0072	2.62E-126	1.36E-124	gene0360	Aminotransferase class-III
gene0361	2412.842754	197.8599482	3.6082	2.40E-114	9.60E-113	gene0361	Cation efflux family
gene0362	565.9322573	1117.288199	-0.9813	2.34E-11	6.75E-11	gene0362	DAHP synthetase I family
gene0363	30.82637677	67.06207605	-1.1213	0.00075316	0.001286	gene0363	LTXXQ motif family protein
gene0364	3432.799843	2239.897201	0.61595	3.86E-06	8.04E-06	gene0364	Histidine phosphatase superfamily (branch 1)
gene0365	1122.221016	377.6931326	1.5711	1.23E-24	6.46E-24	gene0365	psiF repeat
gene0366	110.6971205	64.71216284	0.77451	0.019721	0.0286	gene0366	AcrB/AcrD/AcrF family
gene0370	337.3865732	225.0743668	0.584	0.00089572	0.0015201	-//-
gene0371	21.61802331	8.532815518	1.3411	0.025526	0.036337	-//-
gene0372	2009.304388	69.64301308	4.8506	5.22E-17	1.96E-16	-//-
gene0373	225.1046144	104.2491523	1.1106	1.24E-07	2.88E-07	gene0373	NLPA lipoprotein
gene0374	77.45814174	12.39259164	2.6439	2.42E-12	7.27E-12	gene0374	Malonate decarboxylase, alpha subunit, transporter
gene0375	30.50065554	4.819576986	2.6619	8.43E-06	1.71E-05	gene0375	ATP:dephospho-CoA triphosphoribosyl transferase
gene0377	60.92451757	7.260286662	3.0689	6.85E-12	2.02E-11	gene0377	Carboxyl transferase domain
gene0378	87.29529781	11.177356	2.9653	4.00E-11	1.14E-10	gene0378	Malonate decarboxylase gamma subunit (MdcE)
gene0379	35.01840889	15.51108938	1.1748	0.011554	0.017327	gene0379	Membrane transport protein
gene0380	78.41523815	50.5526083	0.63335	0.030872	0.043414	gene0380	Phosphoribosyl-dephospho-CoA transferase MdcG
gene0381	163.8433645	78.50334413	1.0615	6.48E-06	1.33E-05	gene0381	Acyl transferase domain
gene0382	439.2831034	98.00182252	2.1643	5.97E-29	3.65E-28	gene0382	Bacterial regulatory helix-turn-helix protein, lysR family
gene0383	226760.9361	151.0725944	10.552	0	0	gene0383	Yip1 domain
gene0384	600.885533	451.3662494	0.41279	0.0096751	0.014663	gene0384	HNH endonuclease
gene0385	232.9554072	26.4911278	3.1365	8.43E-28	4.98E-27	gene0385	Fatty acid desaturase
gene0386	2208.345982	220.6051582	3.3234	7.53E-76	1.50E-74	gene0386	Substrate binding domain of ABC-type glycine betaine transport system
gene0387	1014.558477	121.9516178	3.0565	1.08E-61	1.57E-60	gene0387	Binding-protein-dependent transport system inner membrane component
gene0388	936.4181547	87.53006858	3.4193	5.63E-79	1.19E-77	gene0388	CBS domain
gene0389	663.9808971	62.98201636	3.3981	1.97E-39	1.63E-38	gene0389	Binding-protein-dependent transport system inner membrane component
gene0390	2210.05944	102.6994759	4.4276	3.79E-133	2.11E-131	gene0390	ABC transporter, phosphonate, periplasmic substrate-binding protein
gene0391	37.25664456	101.1764734	-1.4413	7.49E-07	1.65E-06	gene0391	Uncharacterized BCR, YaiI/YqxD family COG1671
gene0392	56.25398474	225.0322903	-2.0001	1.91E-18	7.76E-18	gene0392	Coproporphyrinogen III oxidase
gene0393	58.61023261	111.5724214	-0.92876	0.00047152	0.00082189	gene0393	N-acetylmuramoyl-L-alanine amidase
gene0395	761.5260927	338.0499442	1.1717	2.09E-13	6.61E-13	gene0395	Acetyltransferase (GNAT) domain
gene0396	237.7052428	135.1181671	0.81495	4.69E-05	8.96E-05	gene0396	Protein of unknown function (DUF2919)
gene0397	320.0309874	452.8447821	-0.50081	0.0027444	0.0044438	gene0397	Protein of unknown function (DUF1131)
gene0398	322.2731336	1536.694594	-2.2535	1.04E-49	1.10E-48	gene0398	Dyp-type peroxidase family
gene0399	163.2952976	44.09048125	1.8889	1.80E-13	5.72E-13	gene0399	Bacterial extracellular solute-binding protein
gene0400	163.1378634	25.70816772	2.6658	1.47E-21	6.82E-21	gene0400	Binding-protein-dependent transport system inner membrane component
gene0401	179.0056855	26.07405177	2.7793	4.66E-24	2.39E-23	gene0401	Binding-protein-dependent transport system inner membrane component
gene0402	506.2717875	67.66115699	2.9035	3.05E-30	1.96E-29	gene0402	ABC transporter
gene0403	427.8331025	286.3279978	0.57938	0.00048845	0.00084968	gene0403	Pyridoxal-phosphate dependent enzyme
gene0404	2150.251424	6827.243429	-1.6668	1.89E-35	1.42E-34	gene0404	phosphoenolpyruvate-dependent sugar phosphotransferase system, EIIA 1
gene0405	5466.73299	15872.27818	-1.5378	1.43E-15	5.05E-15	gene0405	PEP-utilising enzyme, mobile domain
gene0406	1542.182238	5991.690362	-1.958	5.27E-47	5.18E-46	gene0406	PTS HPr component phosphorylation site
gene0408	235.2263597	358.9020174	-0.60954	0.00060536	0.0010412	gene0408	Etoposide-induced protein 2.4 (EI24)
gene0410	687.8654398	849.3504671	-0.30423	0.034337	0.047863	gene0410	twin BRCT domain
gene0412	32.00389506	13.22715569	1.2747	0.0070875	0.010918	gene0412	7 transmembrane receptor (Secretin family)
gene0414	28.03241145	3.332978928	3.0722	0.0046946	0.0074337	gene0414	Polysaccharide deacetylase
gene0415	22.36734738	2.6236517	3.0917	0.00032532	0.0005749	-//-
gene0416	23.03311774	9.951881965	1.2107	0.025843	0.036749	gene0416	Transcriptional regulatory protein, C terminal
gene0417	217.1089503	299.0159448	-0.4618	0.012432	0.018599	-//-
gene0420	8.595929232	61.75044109	-2.8447	1.78E-11	5.16E-11	-//-
gene0421	0.573841417	14.92782295	-4.7012	1.63E-05	3.23E-05	-//-
gene0422	0	5.607086212	#NAME?	0.0050094	0.0079041	-//-
gene0423	9.663034697	75.38722247	-2.9638	4.38E-14	1.44E-13	-//-
gene0424	1134.671596	5209.659574	-2.1989	6.91E-57	8.96E-56	gene0424	tRNA synthetases class I (E and Q), catalytic domain
gene0427	147.7682054	91.76317908	0.68735	0.0039933	0.0063732	gene0427	Putative transcription regulator (DUF1323)
gene0430	255.5473008	4771.082513	-4.2227	1.51E-30	9.75E-30	gene0430	Nucleoside recognition
gene0431	427.1994319	68.4886827	2.641	3.80E-38	3.02E-37	gene0431	Natural resistance-associated macrophage protein
gene0434	146.8497868	416.6389034	-1.5045	1.60E-16	5.89E-16	gene0434	Aldo/keto reductase family
gene0435	11592.7542	277.4387126	5.3849	3.99E-243	7.11E-241	gene0435	Thiamine pyrophosphate enzyme, central domain
gene0436	167.1294459	97.74897281	0.77381	0.00058249	0.0010035	gene0436	Bacterial regulatory helix-turn-helix protein, lysR family
gene0437	98.37751959	364.7462287	-1.8905	7.42E-22	3.47E-21	gene0437	Chlorhexidine efflux transporter
gene0438	297.2183549	529.6450829	-0.8335	4.73E-07	1.05E-06	gene0438	Asp/Glu/Hydantoin racemase
gene0439	314.9010631	1842.808242	-2.5489	1.29E-30	8.32E-30	gene0439	Glucokinase
gene0444	1005.195357	212.1930303	2.244	5.05E-35	3.73E-34	gene0444	MsyB protein
gene0446	1611.444164	3347.988429	-1.0549	5.96E-15	2.05E-14	gene0446	Periplasmic glucan biosynthesis protein, MdoG
gene0447	2440.073645	3127.06175	-0.35788	0.0067443	0.01042	gene0447	Glycosyl transferase family 21
gene0448	548.0080385	164.530887	1.7358	8.05E-23	3.90E-22	-//-
gene0449	140.0705959	75.56251117	0.89041	0.00014383	0.00026161	gene0449	Glyoxalase/Bleomycin resistance protein/Dioxygenase superfamily
gene0455	213.1160698	57.45311215	1.8912	1.23E-10	3.41E-10	gene0455	Major Facilitator Superfamily
gene0456	841.7828228	1136.545256	-0.43314	0.0025139	0.004081	gene0456	GTP cyclohydrolase I
gene0457	395.0985494	119.7887837	1.7217	2.01E-19	8.57E-19	gene0457	Protein of unknown function (DUF418)
gene0458	108.280703	48.25482417	1.166	2.41E-05	4.71E-05	gene0458	Bacterial regulatory proteins, lacI family
gene0459	805.6573955	87.37960283	3.2048	2.95E-42	2.59E-41	gene0459	Periplasmic binding protein-like domain
gene0460	210.0193952	24.35704488	3.1081	5.91E-31	3.89E-30	gene0460	ABC transporter
gene0461	129.3900813	16.85279781	2.9407	1.02E-20	4.56E-20	gene0461	Branched-chain amino acid transport system / permease component
gene0462	94.55087564	15.5077762	2.6081	6.62E-14	2.14E-13	gene0462	MASE1
gene0464	1598.682458	2214.472363	-0.47008	0.00046316	0.00080789	gene0464	Malic enzyme, N-terminal domain
gene0465	141.7245094	3137.032968	-4.4682	3.72E-167	3.24E-165	gene0465	Cytidine and deoxycytidylate deaminase zinc-binding region
gene0466	229.9248871	94.57742613	1.2816	6.04E-08	1.44E-07	gene0466	LrgB-like family
gene0467	109.1455617	52.42888037	1.0578	0.00013744	0.00025065	gene0467	LrgA family
gene0468	71.0055429	30.15121027	1.2357	0.00014691	0.00026694	gene0468	Major Facilitator Superfamily
gene0469	84.72715329	46.22828934	0.87405	0.0031493	0.0050699	-//-
gene0470	2357.272773	63.72816001	5.209	2.88E-62	4.27E-61	gene0470	NAD(P)-binding Rossmann-like domain
gene0471	1645.254492	69.88210822	4.5572	1.66E-25	8.97E-25	gene0471	Aldehyde dehydrogenase family
gene0472	478.9979156	24.78104612	4.2727	2.49E-18	1.00E-17	gene0472	AraC-like ligand binding domain
gene0473	341.6519321	18.07372269	4.2406	1.88E-24	9.80E-24	gene0473	Glutamine amidotransferase class-I
gene0474	1318.775711	29.23629115	5.4953	1.18E-18	4.85E-18	gene0474	Glutamine synthetase, catalytic domain
gene0475	3058.877367	49.58825828	5.9469	3.57E-32	2.47E-31	gene0475	Aminotransferase class I and II
gene0476	193.012266	39.73462312	2.2802	0.00033307	0.00058812	-//-
gene0477	1059.713523	147.1488028	2.8483	4.89E-12	1.45E-11	gene0477	Amino acid permease
gene0478	66.43832225	17.70783864	1.9076	2.42E-07	5.49E-07	gene0478	Phage derived protein Gp49-like (DUF891)
gene0479	126.1954618	22.36040125	2.4966	3.71E-16	1.34E-15	gene0479	Helix-turn-helix
gene0480	407.5477996	210.6241131	0.9523	7.59E-08	1.80E-07	gene0480	EamA-like transporter family
gene0481	356.5294417	827.8090971	-1.2153	6.00E-15	2.06E-14	gene0481	Exonuclease
gene0482	573.9656017	378.5017569	0.60066	0.00022508	0.00040222	gene0482	Fusaric acid resistance protein-like
gene0483	281.4286958	823.7359393	-1.5494	9.70E-22	4.52E-21	gene0483	Substrate binding domain of ABC-type glycine betaine transport system
gene0484	202.0609527	458.1490739	-1.181	8.46E-08	2.00E-07	gene0484	Binding-protein-dependent transport system inner membrane component
gene0485	116.7776976	658.7772473	-2.496	1.95E-45	1.86E-44	gene0485	CBS domain
gene0488	344.157421	1000.961745	-1.5402	1.90E-23	9.54E-23	gene0488	Chain length determinant protein
gene0489	586.7183925	35.43078095	4.0496	3.76E-47	3.72E-46	gene0489	Amino acid permease
gene0491	2530.40888	4988.558145	-0.97925	1.82E-13	5.76E-13	gene0491	NlpC/P60 family
gene0492	154.8067415	254.0707388	-0.71476	0.00019227	0.00034583	gene0492	PAP2 superfamily
gene0493	1150.058187	833.2824631	0.46483	0.0012691	0.0021206	gene0493	Cobalamin synthesis protein cobW C-terminal domain
gene0495	198.4482792	3238.416027	-4.0285	1.52E-36	1.15E-35	-//-
gene0496	449.7470432	588.2080497	-0.38721	0.011251	0.016901	gene0496	FCD domain
gene0497	1167.932067	476.2645569	1.2941	6.27E-18	2.47E-17	gene0497	CSS motif domain associated with EAL
gene0498	113.7170016	250.6560617	-1.1403	2.09E-08	5.14E-08	gene0498	Mannitol dehydrogenase Rossmann domain
gene0499	120.094327	248.7425612	-1.0505	2.39E-07	5.45E-07	gene0499	D-mannonate dehydratase (UxuA)
gene0500	202.6463278	1476.037572	-2.8647	5.33E-73	9.92E-72	gene0500	Elongation factor P (EF-P) OB domain
gene0501	132.1174251	428.6490624	-1.698	3.13E-20	1.38E-19	gene0501	Transmembrane amino acid transporter protein
gene0503	406.6867564	554.9776533	-0.44851	0.0046912	0.0074311	gene0503	Magnesium chelatase, subunit ChlI
gene0508	107.9702438	39.61311147	1.4466	5.32E-07	1.18E-06	gene0508	L-seryl-tRNA selenium transferase
gene0510	65.66089611	24.73275533	1.4086	7.69E-05	0.00014429	gene0510	MFS_1 like family
gene0511	419.001521	83.09902551	2.3341	8.44E-32	5.75E-31	gene0511	RelB antitoxin
gene0512	3456.49193	1825.609343	0.92093	5.33E-12	1.58E-11	gene0512	Molydopterin dinucleotide binding domain
gene0513	696.3743636	1040.62667	-0.57952	8.96E-05	0.00016671	gene0513	NapC/NirT cytochrome c family, N-terminal region
gene0514	1239.511515	523.5009439	1.2435	3.08E-17	1.17E-16	gene0514	Peptidase dimerisation domain
gene0515	463.1238232	26.40311939	4.1326	1.85E-71	3.29E-70	gene0515	Prokaryotic dksA/traR C4-type zinc finger
gene0516	30.07174876	5.987345816	2.3284	0.0033539	0.0053798	gene0516	Alginate export
gene0517	16.95046681	3.917069338	2.1135	0.0045092	0.0071632	-//-
gene0518	801.9444184	223.1754448	1.8453	3.08E-29	1.92E-28	gene0518	Phosphoribosyl-ATP pyrophosphohydrolase
gene0519	823.2726985	225.1377612	1.8706	4.00E-30	2.55E-29	gene0519	Histidine biosynthesis protein
gene0520	890.860382	192.4968224	2.2104	6.13E-31	4.03E-30	gene0520	Tryptophan synthase alpha chain
gene0521	826.6773547	125.6038379	2.7184	3.72E-29	2.30E-28	gene0521	CobB/CobQ-like glutamine amidotransferase domain
gene0522	2044.053675	308.6231476	2.7275	8.63E-49	8.91E-48	gene0522	Imidazoleglycerol-phosphate dehydratase
gene0523	2282.289214	258.1863617	3.144	6.18E-69	1.03E-67	gene0523	Aminotransferase class I and II
gene0524	1513.875956	231.067306	2.7119	1.70E-11	4.93E-11	gene0524	Histidinol dehydrogenase
gene0525	509.86722	348.0684034	0.55075	0.0072132	0.011106	gene0525	HisG, C-terminal domain
gene0528	615.1569438	1421.990958	-1.2089	6.30E-17	2.36E-16	gene0528	Uncharacterized protein family UPF0004
gene0529	193.6468625	109.7559317	0.81913	0.000179	0.0003226	gene0529	Acetyltransferase (GNAT) domain
gene0530	69.14975469	33.26225767	1.0558	0.0014003	0.0023241	gene0530	Transmembrane secretion effector
gene0533	192.863452	98.15704642	0.97442	6.39E-06	1.31E-05	gene0533	LysE type translocator
gene0534	1422.924516	181.9185473	2.9675	7.07E-48	7.13E-47	gene0534	Gluconate 2-dehydrogenase subunit 3
gene0535	2974.854808	404.5630578	2.8784	1.28E-63	1.93E-62	gene0535	GMC oxidoreductase
gene0536	3027.783994	308.6430993	3.2943	1.12E-103	3.62E-102	gene0536	Cytochrome C oxidase, cbb3-type, subunit III
gene0537	2170.912541	1375.84804	0.65798	1.33E-06	2.87E-06	gene0537	Beta-lactamase enzyme family
gene0539	886.6090822	7877.083845	-3.1513	2.62E-29	1.64E-28	gene0539	Serine dehydratase beta chain
gene0540	670.9975926	19835.89175	-4.8857	7.59E-41	6.51E-40	gene0540	Tryptophan/tyrosine permease family
gene0541	24.42520022	732.7931922	-4.907	3.24E-116	1.36E-114	-//-
gene0542	245.4762025	337.2558086	-0.45826	0.0084609	0.012924	gene0542	DeoR-like helix-turn-helix domain
gene0543	127.7160694	243.3230733	-0.92993	0.00048336	0.00084142	gene0543	PAP2 superfamily
gene0544	29.26901524	11.52276326	1.3449	0.0091622	0.013928	-//-
gene0547	35.25973723	14.54715135	1.2773	0.00585	0.0091654	gene0547	Pili and flagellar-assembly chaperone, PapD N-terminal domain
gene0549	41.52922239	21.34248319	0.9604	0.017305	0.02527	gene0549	CblD like pilus biogenesis initiator
gene0550	70.79063826	14.02449132	2.3356	1.50E-07	3.46E-07	gene0550	CS1-pili formation C-terminal
gene0554	420.4284024	129.6807874	1.6969	3.14E-19	1.32E-18	-//-
gene0555	1374.672893	393.6967878	1.8039	6.04E-33	4.24E-32	gene0555	Putative inner membrane protein of Enterobacteriaceae
gene0556	528.8825459	2123.425717	-2.0054	2.23E-10	6.10E-10	gene0556	Glutaredoxin-like domain (DUF836)
gene0557	47.81883814	111.741925	-1.2245	5.97E-06	1.23E-05	gene0557	Protein of unknown function (DUF1418)
gene0558	233.3412348	462.239999	-0.9862	2.93E-07	6.59E-07	gene0558	Nitroreductase family
gene0559	336.365064	529.7146917	-0.65519	4.55E-05	8.70E-05	gene0559	D-ala D-ala ligase C-terminus
gene0560	333.5010342	122.9049054	1.4401	1.71E-13	5.44E-13	gene0560	Domain of unknown function (DUF4250)
gene0561	139.7501786	479.0179047	-1.7772	8.45E-23	4.09E-22	gene0561	Putative bacterial sensory transduction regulator
gene0563	1236.533559	18.74013226	6.044	2.49E-44	2.30E-43	gene0563	Bacterial extracellular solute-binding protein
gene0564	1018.265612	25.20225931	5.3364	1.32E-139	8.39E-138	gene0564	TOBE domain
gene0565	551.9333088	12.54481848	5.4593	7.36E-54	8.71E-53	gene0565	Binding-protein-dependent transport system inner membrane component
gene0566	703.2668259	28.91094869	4.6044	1.99E-58	2.68E-57	gene0566	Binding-protein-dependent transport system inner membrane component
gene0568	152.2404892	340.1387162	-1.1598	7.60E-10	2.02E-09	gene0568	Methyltransferase small domain
gene0569	58.33180989	122.5095421	-1.0705	4.58E-05	8.74E-05	gene0569	6-O-methylguanine DNA methyltransferase, ribonuclease-like domain
gene0570	492.7100116	12.42940806	5.3089	2.95E-06	6.20E-06	gene0570	Bacterial extracellular solute-binding proteins, family 3
gene0571	212.5983926	111.2527682	0.93429	1.23E-05	2.47E-05	gene0571	Binding-protein-dependent transport system inner membrane component
gene0572	592.3287725	155.4665222	1.9298	4.48E-28	2.67E-27	gene0572	Binding-protein-dependent transport system inner membrane component
gene0573	1828.142533	368.6700435	2.31	2.34E-53	2.72E-52	gene0573	Bacterial extracellular solute-binding proteins, family 3
gene0574	1002.466233	256.211132	1.9681	2.96E-16	1.07E-15	gene0574	AAA domain, putative AbiEii toxin, Type IV TA system
gene0578	204.1704733	392.4904415	-0.94288	1.07E-07	2.50E-07	gene0578	Creatinase/Prolidase N-terminal domain
gene0579	64.14633667	192.3849281	-1.5846	4.92E-12	1.46E-11	gene0579	Putative heavy-metal-binding
gene0580	423.4733693	224.7785035	0.91377	1.69E-07	3.89E-07	gene0580	Putative peptidoglycan binding domain
gene0582	916.6103544	680.9842876	0.42869	0.0033296	0.0053465	gene0582	3-beta hydroxysteroid dehydrogenase/isomerase family
gene0584	8567.953706	1174.26855	2.8672	3.73E-46	3.61E-45	gene0584	Thiamine pyrophosphate enzyme, central domain
gene0586	36.63665262	629.9610352	-4.1039	1.09E-87	2.70E-86	gene0586	Oxidoreductase FAD-binding domain
gene0587	220.2801225	2555.152061	-3.536	1.95E-112	7.33E-111	gene0587	Prismane/CO dehydrogenase family
gene0588	103.2012673	198.2432221	-0.94181	1.18E-05	2.37E-05	gene0588	Lysine exporter LysO
gene0589	1063.584946	583.57711	0.86594	4.68E-09	1.19E-08	gene0589	Protein of unknown function (DUF2813)
gene0590	1674.764066	2891.082428	-0.78765	5.08E-09	1.29E-08	gene0590	Protein of unknown function (DUF535)
gene0591	960.3767128	96.15388956	3.3202	2.09E-19	8.89E-19	gene0591	'Cold-shock' DNA-binding domain
gene0592	391.7698559	702.1880835	-0.84185	4.53E-08	1.09E-07	gene0592	ATP-dependent Clp protease adaptor protein ClpS
gene0593	47344.83884	11746.69287	2.011	1.56E-52	1.77E-51	gene0593	Bacterial TniB protein
gene0594	460.6283173	2422.398784	-2.3948	6.12E-19	2.54E-18	gene0594	Translation initiation factor 1A / IF-1
gene0597	488.8883457	635.7439292	-0.37894	0.015274	0.022541	gene0597	ABC transporter
gene0598	1724.734031	3130.432836	-0.85999	1.98E-10	5.45E-10	gene0598	Pyridine nucleotide-disulphide oxidoreductase
gene0599	2252.611509	2912.069715	-0.37045	0.0052235	0.0082245	gene0599	AsnC-type helix-turn-helix domain
gene0601	753.4616621	599.081364	0.33078	0.027911	0.039474	gene0601	Outer membrane lipoprotein carrier protein LolA
gene0602	1079.639531	706.3871716	0.61202	2.48E-05	4.85E-05	gene0602	AAA domain (dynein-related subfamily)
gene0603	4600.422629	11430.68182	-1.3131	1.31E-23	6.59E-23	gene0603	Seryl-tRNA synthetase N-terminal domain
gene0604	597.8679479	3824.82554	-2.6775	6.92E-17	2.59E-16	gene0604	Molybdopterin oxidoreductase Fe4S4 domain
gene0605	76.60168997	363.7854241	-2.2476	7.93E-13	2.45E-12	gene0605	4Fe-4S binding domain
gene0606	220.1075212	839.8146342	-1.9319	2.07E-32	1.43E-31	gene0606	DMSO reductase anchor subunit (DmsC)
gene0607	150.9971568	355.3312924	-1.2346	2.44E-11	7.03E-11	gene0607	Nitrate reductase delta subunit
gene0608	53.26676546	103.3073562	-0.95564	0.00036149	0.00063604	gene0608	4Fe-4S dicluster domain
gene0609	683.1116804	75.530972	3.177	0.000829	0.0014128	gene0609	Uncharacterised MFS-type transporter YbfB
gene0610	16793.26007	3714.359105	2.1767	3.39E-59	4.67E-58	gene0610	Phosphoenolpyruvate-dependent sugar phosphotransferase system, EIIA 2
gene0613	20809.77866	139008.0421	-2.7398	9.13E-55	1.10E-53	gene0613	Glycine radical
gene0614	1460.313273	7657.075513	-2.3905	4.36E-66	6.90E-65	gene0614	Formate/nitrite transporter
gene0615	511.1008397	2070.785597	-2.0185	6.50E-44	5.96E-43	gene0615	YcaO cyclodehydratase, ATP-ad Mg2+-binding
gene0617	50.98687568	21.50949757	1.2452	0.00092068	0.0015607	gene0617	Protein of unknown function (DUF421)
gene0620	354.7971835	860.9147645	-1.2789	2.55E-16	9.29E-16	gene0620	EPSP synthase (3-phosphoshikimate 1-carboxyvinyltransferase)
gene0621	752.2977358	2230.600837	-1.5681	7.52E-29	4.58E-28	gene0621	Cytidylate kinase
gene0622	56529.31988	74648.26369	-0.40111	0.0016456	0.002721	gene0622	S1 RNA binding domain
gene0624	120.6181391	78.36331977	0.6222	0.012801	0.01912	gene0624	Domain of unknown function (DUF4131)
gene0625	921.9475601	2968.611871	-1.687	4.71E-34	3.39E-33	gene0625	RecF/RecN/SMC N terminal domain
gene0626	385.5086193	665.8403295	-0.78841	3.80E-07	8.49E-07	gene0626	Tetraacyldisaccharide-1-P 4'-kinase
gene0627	2134.214479	12942.13495	-2.6003	1.48E-75	2.93E-74	gene0627	'Cold-shock' DNA-binding domain
gene0628	965.8788177	621.4461227	0.63621	0.0023206	0.0037851	gene0628	'Cold-shock' DNA-binding domain
gene0629	293.221841	203.4818219	0.52709	0.0030827	0.0049662	gene0629	Winged helix DNA-binding domain
gene0630	26.01354518	10.67144759	1.2855	0.013768	0.020434	gene0630	[2Fe-2S] binding domain
gene0631	165.8345641	32.78055122	2.3388	5.80E-18	2.29E-17	gene0631	CO dehydrogenase flavoprotein C-terminal domain
gene0633	703.7202004	990.8177157	-0.49362	0.00087733	0.0014906	gene0633	MobA-like NTP transferase domain
gene0634	2128.744438	572.2263223	1.8953	2.54E-39	2.09E-38	gene0634	Phosphotransferase enzyme family
gene0635	42.83346857	6.034812627	2.8274	0.0020966	0.0034336	gene0635	Permease family
gene0636	64.22607485	23.4290993	1.4549	9.78E-05	0.00018152	gene0636	Permease family
gene0637	573.2410307	109.0777317	2.3938	2.18E-31	1.45E-30	gene0637	Amidohydrolase family
gene0638	93.49431422	12.21533886	2.9362	1.71E-10	4.72E-10	-//-
gene0639	362.2178898	69.91778455	2.3731	1.24E-30	8.06E-30	gene0639	DUF218 domain
gene0640	356.2175502	515.9918428	-0.53459	0.00087771	0.0014907	gene0640	Methyltransferase small domain
gene0641	603.6605074	1093.307349	-0.85689	8.28E-09	2.08E-08	gene0641	MukF winged-helix domain
gene0642	234.4449042	543.6237726	-1.2134	3.90E-13	1.22E-12	gene0642	MukE-like family
gene0643	3444.649476	5467.244348	-0.66646	4.29E-07	9.56E-07	gene0643	P-loop containing region of AAA domain
gene0644	9226.531323	1472.864981	2.6472	4.66E-81	1.03E-79	gene0644	Putative peptidoglycan binding domain
gene0646	402.9580263	825.5056177	-1.0346	1.66E-11	4.81E-11	gene0646	Metallo-beta-lactamase superfamily
gene0647	1876.69176	3886.413257	-1.0502	5.59E-15	1.93E-14	gene0647	Aminotransferase class I and II
gene0648	5540.729855	90245.95354	-4.0257	9.48E-98	2.83E-96	gene0648	Gram-negative porin
gene0649	2053.822358	5461.598707	-1.411	6.92E-26	3.80E-25	gene0649	OB-fold nucleic acid binding domain
gene0650	775.3252647	1122.847908	-0.53429	0.00021916	0.00039197	gene0650	Nicotinate phosphoribosyltransferase (NAPRTase) family
gene0651	296.728938	92.87696787	1.6758	5.28E-16	1.89E-15	gene0651	Diguanylate cyclase, GGDEF domain
gene0653	46.26526047	10.17577757	2.1848	1.63E-06	3.50E-06	gene0653	NADPH-dependent FMN reductase
gene0654	72.69608372	35.61454695	1.0294	0.0013544	0.0022537	gene0654	Pyocin activator protein PrtN
gene0655	53.254638	32.55747959	0.70992	0.035008	0.048752	gene0655	3' exoribonuclease, RNase T-like
gene0660	120.618329	77.84189571	0.63183	0.011592	0.017378	gene0660	Uncharacterized conserved protein (DUF2303)
gene0661	59.57415252	23.56953565	1.3378	0.00021518	0.00038516	-//-
gene0663	688.1188956	512.2087138	0.42593	0.0081019	0.012414	gene0663	Peptidase S24-like
gene0664	94.28352736	16.71649861	2.4957	4.34E-13	1.35E-12	-//-
gene0666	35.86388118	4.809338591	2.8986	4.17E-07	9.31E-07	gene0666	Phage regulatory protein Rha (Phage_pRha)
gene0667	38.51139178	9.873699967	1.9636	4.48E-05	8.56E-05	gene0667	Conserved phage C-terminus (Phg_2220_C)
gene0669	58.7747991	15.61016016	1.9127	9.80E-07	2.14E-06	gene0669	DNA methylase
gene0671	38.15887474	12.19486207	1.6457	0.00091577	0.0015529	gene0671	Protein of unknown function (DUF968)
gene0673	301.9834292	440.4527156	-0.54452	0.00089225	0.0015148	-//-
gene0674	24.08173933	2.633890096	3.1927	9.74E-06	1.97E-05	-//-
gene0675	33.11383427	3.332978928	3.3125	1.42E-07	3.27E-07	gene0675	Phage lysozyme
gene0676	71.82840701	8.471385144	3.0839	1.85E-10	5.11E-10	-//-
gene0677	2450.20024	475.7110019	2.3647	1.19E-58	1.62E-57	gene0677	YfbU domain
gene0678	113.1561585	48.39308744	1.2254	0.0090372	0.013747	gene0678	HNH endonuclease
gene0679	35.40126012	7.735067896	2.1943	3.42E-05	6.61E-05	gene0679	Phage terminase, small subunit
gene0680	160.5183599	30.58503792	2.3918	3.17E-18	1.27E-17	gene0680	Phage Terminase
gene0681	157.3291709	14.38468612	3.4512	1.52E-16	5.62E-16	gene0681	Phage portal protein
gene0682	53.64549237	5.773688604	3.2159	4.92E-09	1.25E-08	gene0682	Caudovirus prohead serine protease
gene0683	312.1664999	26.24024217	3.5725	8.14E-09	2.05E-08	gene0683	Phage capsid family
gene0684	25.92549506	2.613413305	3.3104	8.71E-05	0.00016223	gene0684	Phage gp6-like head-tail connector protein
gene0685	10.76875463	0.427726414	4.654	0.0011138	0.0018745	gene0685	Phage head-tail joining protein
gene0686	17.03864355	1.856619266	3.1981	0.00022989	0.00041051	-//-
gene0687	33.50797376	2.18568689	3.9383	6.53E-09	1.64E-08	-//-
gene0688	55.87200436	8.678941118	2.6865	2.18E-09	5.65E-09	gene0688	Phage tail tube protein family
gene0689	24.20393915	2.342050887	3.3694	4.10E-06	8.51E-06	gene0689	Immunoglobulin domain
gene0690	33.67669622	3.265035326	3.3666	5.53E-05	0.00010471	gene0690	Phage tail assembly chaperone protein, TAC
gene0692	317.4038607	51.17351513	2.6329	2.34E-17	8.96E-17	gene0692	Phage-related minor tail protein
gene0693	72.86905712	14.80827538	2.2989	2.42E-06	5.14E-06	gene0693	Phage minor tail protein L
gene0694	52.78448088	8.736646325	2.595	9.77E-09	2.43E-08	gene0694	Prokaryotic homologs of the JAB domain
gene0695	757.6663276	1251.609019	-0.72415	3.06E-07	6.89E-07	-//-
gene0696	68.80973721	40.57787347	0.76192	0.015592	0.022991	-//-
gene0697	317.4679014	75.24203397	2.077	4.07E-23	2.01E-22	gene0697	Invasin, domain 3
gene0698	657.6006499	12.85713448	5.6766	4.80E-77	9.75E-76	gene0698	Cytochrome C oxidase, cbb3-type, subunit III
gene0699	385.7406461	11.89692162	5.019	1.97E-74	3.78E-73	gene0699	GMC oxidoreductase
gene0700	92.81390716	1.428892852	6.0214	7.32E-29	4.46E-28	gene0700	Gluconate 2-dehydrogenase subunit 3
gene0701	165.5788762	71.7952926	1.2056	1.96E-07	4.48E-07	gene0701	Major Facilitator Superfamily
gene0702	159.7791761	112.2806085	0.50897	0.018195	0.026517	gene0702	ADP-ribosylglycohydrolase
gene0703	138.2038599	77.72276013	0.83039	0.00057353	0.00098917	gene0703	pfkB family carbohydrate kinase
gene0704	677.0586567	50.74951388	3.7378	1.22E-77	2.51E-76	gene0704	Helix-turn-helix domain
gene0705	37.98370089	5.889099018	2.6893	3.55E-07	7.97E-07	-//-
gene0706	587.3573038	311.9436252	0.91295	1.60E-07	3.68E-07	gene0706	Bacterial regulatory proteins, gntR family
gene0707	832.9977317	1611.810454	-0.9523	1.64E-11	4.78E-11	gene0707	Adenylosuccinate lyase C-terminal
gene0708	328.8993551	658.3955487	-1.0013	2.78E-10	7.60E-10	gene0708	Protein of unknown function (DUF489)
gene0710	531.5172087	719.9058504	-0.43769	0.0046111	0.007312	gene0710	Asparagine synthase
gene0711	378.9216616	39.50048911	3.262	1.25E-47	1.25E-46	gene0711	Anti-sigma-K factor rskA
gene0712	208.98473	32.5873708	2.681	2.38E-25	1.29E-24	gene0712	Sigma-70, region 4
gene0713	108.8471033	7.620481465	3.8363	3.45E-24	1.78E-23	gene0713	Fasciclin domain
gene0714	22.59695203	3.83888734	2.5574	0.0020366	0.003339	-//-
gene0715	5.11085451	0	Inf	0.013762	0.020433	-//-
gene0716	26.14328106	3.082093301	3.0845	3.50E-05	6.75E-05	gene0716	Formate/nitrite transporter
gene0717	812.8953837	164.7067967	2.3032	8.17E-43	7.36E-42	gene0717	Bacterial regulatory protein, Fis family
gene0718	19.20386957	1.924562868	3.3188	4.85E-05	9.23E-05	gene0718	Formate hydrogenlyase maturation protein HycH
gene0719	21.06688505	2.342050887	3.1691	3.14E-05	6.09E-05	gene0719	NADH ubiquinone oxidoreductase, 20 Kd subunit
gene0720	19.80419801	2.195925286	3.1729	0.00014305	0.00026045	gene0720	4Fe-4S binding domain
gene0721	79.65363863	9.659630764	3.0437	5.97E-10	1.60E-09	gene0721	Nickel-dependent hydrogenase
gene0722	45.64908404	4.887520589	3.2234	2.95E-08	7.18E-08	gene0722	NADH-Ubiquinone oxidoreductase (complex I), chain 5 N-terminus
gene0723	15.50054177	2.895014118	2.4207	0.01147	0.017213	gene0723	NADH-ubiquinone/plastoquinone oxidoreductase chain 4L
gene0724	37.9719772	4.90799738	2.9517	1.06E-07	2.48E-07	gene0724	NADH-Ubiquinone oxidoreductase (complex I), chain 5 N-terminus
gene0725	19.22282053	4.694340169	2.0338	0.014897	0.022014	gene0725	NADH dehydrogenase
gene0726	25.72228245	4.344383761	2.5658	7.41E-05	0.00013903	gene0726	Proton-conducting membrane transporter
gene0727	12.00039493	1.496836454	3.0031	0.0031678	0.0050978	gene0727	4Fe-4S binding domain
gene0728	357.9100143	145.4425594	1.2991	5.79E-12	1.71E-11	gene0728	NUDIX domain
gene0729	355.4230964	185.006031	0.94197	3.27E-07	7.35E-07	gene0729	RNA pseudouridylate synthase
gene0730	4057.397682	3163.508035	0.35903	0.017785	0.025936	gene0730	Isocitrate/isopropylmalate dehydrogenase
gene0731	103.0363287	28.63999826	1.847	1.49E-09	3.88E-09	gene0731	Acetyltransferase (GNAT) family
gene0732	187.0444288	37.39298422	2.3225	2.25E-19	9.57E-19	-//-
gene0733	267.0632107	95.67177112	1.481	1.15E-12	3.52E-12	-//-
gene0734	312.8647971	116.9420604	1.4197	6.41E-13	1.98E-12	gene0734	Acetyltransferase (GNAT) domain
gene0741	221.8288638	404.3006079	-0.86598	9.99E-07	2.18E-06	gene0741	'Cold-shock' DNA-binding domain
gene0742	280.8154324	600.5710662	-1.0967	1.15E-11	3.37E-11	gene0742	Uncharacterized protein conserved in bacteria (DUF2058)
gene0743	221.4373285	348.654362	-0.6549	0.00037215	0.00065376	-//-
gene0744	257.3306098	68.04969091	1.919	3.70E-18	1.48E-17	gene0744	Acetyltransferase (GNAT) family
gene0746	149.5322785	1530.291216	-3.3553	1.57E-93	4.25E-92	gene0746	Mig-14
gene0747	26.46072201	11.59484402	1.1904	0.019889	0.028816	gene0747	Peptidase S24-like
gene0749	10738.10335	770.2133634	3.8013	2.94E-40	2.46E-39	gene0749	Protein of unknown function (DUF1471)
gene0750	415.193638	530.3401305	-0.35313	0.030795	0.043333	gene0750	Autoinducer synthase
gene0751	482.1571419	722.7689366	-0.58403	0.00012953	0.0002372	gene0751	Bacterial regulatory proteins, luxR family
gene0752	123.5025449	84.34735241	0.55013	0.025044	0.035761	-//-
gene0753	39.49447647	16.72673701	1.2395	0.0041414	0.0065977	gene0753	EamA-like transporter family
gene0754	431.8298935	109.6420734	1.9777	1.20E-24	6.32E-24	gene0754	Bacterial regulatory helix-turn-helix protein, lysR family
gene0755	153.2720198	23.49372972	2.7057	1.31E-20	5.88E-20	-//-
gene0756	402.5616541	110.4580176	1.8657	1.56E-22	7.45E-22	gene0756	Acetyltransferase (GNAT) domain
gene0757	5.447523552	0.359782812	3.9204	0.033179	0.046395	-//-
gene0758	367.9321124	42.90927397	3.1001	4.52E-44	4.16E-43	gene0758	Methyl-accepting chemotaxis protein (MCP) signalling domain
gene0759	200.5987102	50.52520629	1.9892	2.08E-16	7.60E-16	gene0759	Bacterial regulatory helix-turn-helix protein, lysR family
gene0760	81.01359023	127.898422	-0.65876	0.0066886	0.010355	gene0760	Small Multidrug Resistance protein
gene0763	115.80621	62.20805871	0.89654	0.0006575	0.0011287	gene0763	Bacterial regulatory helix-turn-helix proteins, AraC family
gene0764	181.0396877	327.7893583	-0.85646	2.68E-06	5.67E-06	gene0764	Domain of unknown function (DUF4154)
gene0765	220.5830139	312.0325647	-0.50037	0.0068475	0.010565	gene0765	Periplasmic sensor domain
gene0766	103.300859	574.4177823	-2.4752	1.49E-29	9.39E-29	gene0766	OmpA family
gene0769	410.724299	11.57436723	5.1492	1.00E-82	2.26E-81	-//-
gene0770	168.6866808	30.79496997	2.4536	1.47E-19	6.32E-19	gene0770	Family of unknown function
gene0771	428.1659566	31.54111362	3.7629	2.06E-31	1.38E-30	gene0771	Formate/nitrite transporter
gene0772	386.2427763	193.476688	0.99735	2.88E-08	7.02E-08	gene0772	MarC family integral membrane protein
gene0773	4008.745133	37.83094903	6.7274	1.24E-119	5.47E-118	gene0773	TQO small subunit DoxD
gene0774	103.8591928	44.46050245	1.224	1.39E-05	2.78E-05	gene0774	Protein of unknown function (DUF523)
gene0775	24.42979161	0.359782812	6.0854	2.45E-07	5.57E-07	-//-
gene0778	114.6729817	8.580282329	3.7404	4.26E-17	1.61E-16	-//-
gene0779	550.8000805	81.30703667	2.7601	1.89E-34	1.38E-33	gene0779	Periplasmic binding protein
gene0780	104.1575879	35.00760368	1.573	9.99E-08	2.34E-07	gene0780	ABC 3 transport family
gene0781	92.58545049	35.05920765	1.401	3.26E-06	6.84E-06	gene0781	AAA domain, putative AbiEii toxin, Type IV TA system
gene0784	32.24944268	84.09822787	-1.3828	1.00E-05	2.02E-05	gene0784	KduI/IolB family
gene0785	1110.327536	284.3614483	1.9652	4.00E-28	2.39E-27	gene0785	Heavy-metal resistance
gene0786	8438.010107	353.4408478	4.5774	1.28E-122	6.13E-121	gene0786	Aconitase C-terminal domain
gene0787	24.44111153	0.427726414	5.8365	6.43E-09	1.62E-08	-//-
gene0788	648.5167611	81.86527716	2.9858	7.30E-56	9.20E-55	gene0788	Ion channel
gene0790	1795.550792	548.3595683	1.7112	1.54E-31	1.03E-30	gene0790	Phospholipase_D-nuclease N-terminal
gene0791	3892.448642	2739.425877	0.5068	0.00013494	0.00024618	gene0791	Ferritin-like domain
gene0792	235.1213775	655.855542	-1.48	1.51E-19	6.47E-19	gene0792	YCII-related domain
gene0793	443.0021525	251.6391274	0.81596	1.87E-06	4.00E-06	gene0793	TonB N-terminal region
gene0794	462.9049447	282.7242886	0.71132	2.65E-05	5.17E-05	gene0794	Thioesterase superfamily
gene0795	1234.741422	428.5616862	1.5266	8.06E-24	4.10E-23	gene0795	Intracellular septation protein A
gene0796	820.6220222	440.9225185	0.89619	5.15E-09	1.31E-08	gene0796	STAS domain
gene0797	255.0558973	771.509468	-1.5969	5.20E-23	2.55E-22	gene0797	Uncharacterised protein family (UPF0259)
gene0798	108.9238335	49.83263068	1.1282	4.21E-05	8.08E-05	gene0798	Putative zinc- or iron-chelating domain
gene0799	5474.218255	3201.052593	0.77411	8.91E-05	0.00016594	gene0799	OprF membrane domain
gene0800	6923.463014	1441.704933	2.2637	1.21E-39	1.01E-38	gene0800	BON domain
gene0801	272.0276421	407.2836305	-0.58228	0.00059037	0.0010162	gene0801	Tryptophan synthase alpha chain
gene0806	25.7499491	59.76444785	-1.2147	0.00055405	0.00095891	gene0806	Anthranilate synthase component I, N terminal region
gene0809	1133.380989	586.0410845	0.95156	9.04E-11	2.53E-10	gene0809	Telomere recombination
gene0810	456.1266008	299.7072844	0.60588	0.00033101	0.00058472	gene0810	Protein of unknown function (DUF2766)
gene0812	104.5362515	19.40768192	2.4293	1.59E-13	5.04E-13	gene0812	Beta-L-arabinofuranosidase, GH127
gene0813	30.8448923	3.479104529	3.1482	4.88E-07	1.08E-06	gene0813	Major Facilitator Superfamily
gene0814	113.200599	30.15689952	1.9083	1.76E-10	4.87E-10	gene0814	AraC-like ligand binding domain
gene0815	42.28732547	5.528904214	2.9352	3.04E-08	7.39E-08	-//-
gene0816	189.3450668	255.9623063	-0.43491	0.025289	0.036041	gene0816	Binding-protein-dependent transport system inner membrane component
gene0819	136.7395753	203.9462689	-0.57676	0.0041327	0.0065862	gene0819	Sodium:sulfate symporter transmembrane region
gene0820	673.4928541	370.4500096	0.86238	6.21E-08	1.48E-07	gene0820	Bacterial regulatory helix-turn-helix proteins, AraC family
gene0821	243.3181087	75.88951884	1.6809	2.22E-14	7.41E-14	gene0821	KR domain
gene0823	2122.896081	137.7061424	3.9464	6.10E-25	3.24E-24	-//-
gene0824	281.8330389	176.1950237	0.67767	0.00035644	0.0006279	gene0824	Beta-lactamase superfamily domain
gene0825	1179.671653	1892.004823	-0.68153	6.44E-07	1.42E-06	gene0825	S4 domain
gene0827	341.4221686	259.4775164	0.39595	0.024652	0.035258	gene0827	Cobalamin-5-phosphate synthase
gene0828	336.3498652	168.4880859	0.99732	9.97E-08	2.34E-07	gene0828	Histidine phosphatase superfamily (branch 1)
gene0829	255.3265385	136.181289	0.90682	6.02E-06	1.24E-05	gene0829	Cob(I)alamin adenosyltransferase N terminal
gene0833	3769.403107	7917.54536	-1.0707	2.74E-16	9.93E-16	gene0833	Topoisomerase DNA binding C4 zinc finger
gene0834	4330.645666	715.4996243	2.5976	5.46E-74	1.04E-72	gene0834	LysR substrate binding domain
gene0837	4957.123363	11831.36173	-1.255	4.45E-16	1.60E-15	gene0837	Protein of unknown function (DUF2627)
gene0838	222.9461803	580.1010804	-1.3796	4.42E-06	9.14E-06	-//-
gene0839	850.6902393	2521.951323	-1.5678	2.30E-29	1.44E-28	gene0839	'Cold-shock' DNA-binding domain
gene0841	97.9905124	201.8060847	-1.0423	1.54E-06	3.30E-06	gene0841	Methyltransferase domain
gene0843	120.6927005	293.9723763	-1.2843	5.17E-11	1.47E-10	gene0843	Putative manganese efflux pump
gene0844	36.97676506	85.31915276	-1.2063	6.28E-05	0.00011856	gene0844	Protein of unknown function (DUF986)
gene0847	5832.815048	9929.552453	-0.76754	3.69E-09	9.41E-09	gene0847	PTS system fructose IIA component
gene0848	266.3337951	82.71462875	1.687	2.50E-15	8.75E-15	-//-
gene0850	476.9714172	63.66631765	2.9053	3.03E-46	2.94E-45	gene0850	CSS motif domain associated with EAL
gene0851	59.90778192	31.34183196	0.93465	0.0066518	0.010306	gene0851	PTS system, Lactose/Cellobiose specific IIA subunit
gene0853	441.3260663	172.4344315	1.3558	4.32E-14	1.42E-13	gene0853	Cytosol aminopeptidase family, catalytic domain
gene0854	121.6581083	78.29951333	0.63576	0.011103	0.016685	gene0854	Asparaginase
gene0856	725.4084153	293.6005041	1.3049	8.45E-16	3.00E-15	-//-
gene0857	3221.18329	2211.864854	0.54233	4.83E-05	9.20E-05	gene0857	Serine dehydratase beta chain
gene0858	96.46041376	59.74687224	0.69107	0.012148	0.018181	gene0858	NUDIX domain
gene0863	650.5457521	44952.58953	-6.1106	4.38E-143	3.10E-141	gene0863	'Cold-shock' DNA-binding domain
gene0864	33.17468481	221.7705509	-2.7409	4.92E-28	2.93E-27	gene0864	Acetyltransferase (GNAT) domain
gene0866	822.8898317	291.7948506	1.4957	1.97E-05	3.89E-05	gene0866	ASCH domain
gene0867	1275.698141	353.6427145	1.8509	1.26E-33	8.96E-33	gene0867	YebF-like protein
gene0868	206.6091907	140.0322657	0.56115	0.0063524	0.0098864	gene0868	EAL domain
gene0869	3717.929813	964.5153203	1.9466	5.44E-44	5.00E-43	gene0869	Prolyl oligopeptidase family
gene0870	269.8293511	575.0965134	-1.0918	4.27E-11	1.22E-10	gene0870	Ndr family
gene0872	44.41018482	6.201415018	2.8402	1.44E-08	3.57E-08	gene0872	Na+ dependent nucleoside transporter N-terminus
gene0873	40.59982429	7.511172289	2.4344	1.19E-06	2.58E-06	gene0873	Inosine-uridine preferring nucleoside hydrolase
gene0874	440.4530223	65.51114643	2.7492	1.14E-41	9.93E-41	gene0874	Cyclic nucleotide-binding domain
gene0875	68607.38245	10120.08496	2.7611	2.76E-68	4.60E-67	gene0875	Gram-negative porin
gene0877	8.787323188	1.204997244	2.8664	0.013645	0.020272	-//-
gene0878	581.086203	225.678725	1.3645	8.08E-16	2.87E-15	gene0878	CopC domain
gene0879	369.9845352	149.9116549	1.3034	3.35E-12	1.00E-11	gene0879	Copper resistance protein D
gene0880	172.7743794	258.1058036	-0.57907	0.0026786	0.0043404	gene0880	Protein of unknown function (DUF2511)
gene0881	5656.699853	683.8012934	3.0483	3.78E-28	2.26E-27	gene0881	Protein of unknown function (DUF4060)
gene0882	1300.520211	352.8550023	1.8819	6.05E-35	4.45E-34	gene0882	pfkB family carbohydrate kinase
gene0883	300.7638847	47.19377944	2.672	6.29E-14	2.05E-13	-//-
gene0884	1711.770435	162.2609169	3.3991	9.14E-83	2.08E-81	-//-
gene0885	151.7752006	20.95849842	2.8563	3.81E-10	1.03E-09	-//-
gene0887	14832.53671	929.0605464	3.9968	2.34E-37	1.83E-36	gene0887	SmpA / OmlA family
gene0889	27508.12746	1512.97805	4.1844	7.05E-37	5.38E-36	gene0889	BON domain
gene0890	217.9208033	313.8309364	-0.52618	0.0044607	0.0070912	-//-
gene0891	74.54768431	197.8043202	-1.4078	4.82E-10	1.30E-09	gene0891	Autotransporter beta-domain
gene0892	488.1093444	381.0731664	0.35714	0.031891	0.044677	gene0892	MlaD protein
gene0894	284.6182885	415.8611075	-0.54707	0.001305	0.0021765	gene0894	GAF domain
gene0895	1617.592659	5979.600559	-1.8862	8.96E-44	8.20E-43	gene0895	ProQ C-terminal domain
gene0896	1700.028199	3541.072513	-1.0586	4.01E-15	1.39E-14	gene0896	PDZ domain (Also known as DHR or GLGF)
gene0897	1245.465063	686.1185506	0.86015	2.74E-09	7.05E-09	gene0897	Peptidase family M48
gene0898	701.5295798	454.0542154	0.62764	5.17E-05	9.83E-05	gene0898	Methyltransferase small domain
gene0899	1290.127153	4325.525005	-1.7454	3.26E-37	2.53E-36	gene0899	Sugar (and other) transporter
gene0900	292.9346154	119.7197	1.2909	6.71E-11	1.89E-10	gene0900	Bacterial regulatory helix-turn-helix protein, lysR family
gene0901	57.4747722	33.9036413	0.76149	0.033346	0.046584	gene0901	ABC transporter
gene0904	12482.0322	5945.859423	1.0699	3.05E-16	1.10E-15	gene0904	Iron/manganese superoxide dismutases, alpha-hairpin domain
gene0906	763.1692639	1631.111603	-1.0958	1.21E-14	4.11E-14	gene0906	Glutaredoxin
gene0907	119.4379849	586.7560051	-2.2965	8.53E-38	6.71E-37	gene0907	3' exoribonuclease, RNase T-like
gene0908	1208.532762	1822.460106	-0.59263	1.50E-05	2.99E-05	gene0908	Glyoxalase/Bleomycin resistance protein/Dioxygenase superfamily
gene0911	138.950176	83.95779152	0.72683	0.0025088	0.0040741	gene0911	Bacterial regulatory helix-turn-helix protein, lysR family
gene0912	99.29079256	37.15885022	1.418	1.97E-06	4.21E-06	gene0912	Protein of unknown function (DUF1289)
gene0913	432.6050875	97.98310682	2.1424	1.75E-28	1.05E-27	gene0913	Aromatic acid exporter family member 1
gene0914	160.5500875	45.54967729	1.8175	1.63E-12	4.93E-12	gene0914	HlyD family secretion protein
gene0915	75.1102058	38.79157388	0.95327	0.0021322	0.0034855	gene0915	Protein of unknown function (DUF1656)
gene0916	389.6995668	1489.260573	-1.9342	3.12E-38	2.49E-37	gene0916	Winged helix DNA-binding domain
gene0920	6.981437707	0.855452828	3.0288	0.023231	0.033354	-//-
gene0921	319.2196648	576.6285011	-0.85309	1.71E-07	3.93E-07	gene0921	Pyridoxine 5'-phosphate oxidase C-terminal dimerisation region
gene0922	1151.062486	2872.107417	-1.3191	1.11E-21	5.17E-21	gene0922	S4 domain
gene0923	168.9685469	533.1840657	-1.6579	2.42E-21	1.11E-20	gene0923	pfkB family carbohydrate kinase
gene0924	197.9433231	16.26829541	3.605	3.92E-35	2.91E-34	gene0924	Cyanate lyase C-terminal domain
gene0925	48.59126912	7.087171042	2.7774	9.15E-09	2.29E-08	gene0925	Carbonic anhydrase
gene0928	1594.74393	3663.530205	-1.1999	7.00E-17	2.61E-16	gene0928	Major Facilitator Superfamily
gene0929	21.07485654	6.988512253	1.5925	0.013062	0.019478	-//-
gene0931	51.38783867	101.8247822	-0.98659	0.00039845	0.00069858	gene0931	Rnf-Nqr subunit, membrane protein
gene0932	31.64495828	71.50004433	-1.176	0.0002372	0.00042287	gene0932	FMN-binding domain
gene0933	36.0628112	174.7565075	-2.2768	8.98E-19	3.70E-18	gene0933	NQR2, RnfD, RnfE family
gene0934	87.42050562	372.59042	-2.0915	1.14E-26	6.40E-26	gene0934	4Fe-4S binding domain
gene0935	26.1319928	63.15471999	-1.2731	0.00023064	0.00041167	gene0935	4Fe-4S binding domain
gene0936	35.87938873	95.51778319	-1.4126	1.44E-06	3.11E-06	gene0936	Rnf-Nqr subunit, membrane protein
gene0937	109.0808323	216.1541574	-0.98666	2.05E-06	4.37E-06	gene0937	Protein of unknown function (DUF2569)
gene0940	83.12854142	332.2591879	-1.9989	5.68E-23	2.78E-22	gene0940	EamA-like transporter family
gene0941	44.82324361	552.3664071	-3.6233	2.01E-70	3.49E-69	gene0941	Haemolysin expression modulating protein
gene0942	66.07060646	20.96222358	1.6562	5.32E-06	1.10E-05	gene0942	L-arabinose isomerase C-terminal domain
gene0943	22.46306018	4.860530569	2.2084	0.00068099	0.0011673	gene0943	FGGY family of carbohydrate kinases, N-terminal domain
gene0944	43.51446935	8.213986289	2.4053	4.22E-06	8.75E-06	gene0944	Periplasmic binding protein domain
gene0945	43.75958155	16.80078185	1.3811	0.0011266	0.0018945	gene0945	ABC transporter
gene0946	49.84558092	10.12458559	2.2996	9.94E-05	0.0001842	gene0946	Branched-chain amino acid transport system / permease component
gene0947	1939.041963	1120.832323	0.79077	1.38E-08	3.41E-08	gene0947	Bacterial regulatory helix-turn-helix proteins, AraC family
gene0948	1352.519177	536.3844646	1.3343	2.90E-15	1.01E-14	gene0948	Oxidoreductase family, C-terminal alpha/beta domain
gene0949	597.7567592	321.7643548	0.89355	2.66E-08	6.49E-08	gene0949	Sodium Bile acid symporter family
gene0950	456.8227692	5099.844541	-3.4807	2.24E-123	1.09E-121	gene0950	Adenosine/AMP deaminase
gene0951	160.2345382	50.11795666	1.6768	3.80E-11	1.09E-10	gene0951	Acetyltransferase (GNAT) domain
gene0952	182.0406071	83.20751071	1.1295	7.53E-07	1.65E-06	gene0952	Protein of unknown function (DUF1778)
gene0954	161.6323284	612.4281864	-1.9218	3.31E-19	1.39E-18	gene0954	phosphotransferase system, EIIB
gene0956	1201.146704	1744.819015	-0.53867	0.00010085	0.00018667	gene0956	Bacterial protein of unknown function (DUF945)
gene0957	509.5906817	1520.263218	-1.5769	6.26E-27	3.56E-26	gene0957	Phosphomannose isomerase type I
gene0959	1783.939763	456.3813889	1.9668	2.04E-40	1.71E-39	gene0959	Fumarase C C-terminus
gene0960	123.4685218	40.83899749	1.5961	6.95E-09	1.75E-08	gene0960	DNA replication terminus site-binding protein (Ter protein)
gene0961	2065.064212	59.22700027	5.1238	4.57E-39	3.74E-38	gene0961	Sugar (and other) transporter
gene0963	127.0754876	61.51630709	1.0466	5.32E-05	0.0001008	gene0963	Bacterial regulatory helix-turn-helix protein, lysR family
gene0965	316.9312176	1178.964877	-1.8953	1.13E-34	8.26E-34	gene0965	CobQ/CobB/MinD/ParA nucleotide binding domain
gene0968	472.2726323	187.0014214	1.3366	5.10E-11	1.45E-10	gene0968	Sugar (and other) transporter
gene0969	1980.147605	1061.138165	0.9	2.90E-09	7.46E-09	gene0969	Protein of unknown function (DUF1161)
gene0971	573.0607668	892.8475222	-0.63973	2.20E-05	4.33E-05	gene0971	Polysaccharide biosynthesis protein
gene0972	551.1027576	328.3992986	0.74687	4.64E-06	9.56E-06	gene0972	Chain length determinant protein
gene0973	81.24924252	159.1212143	-0.9697	0.001377	0.0022888	-//-
gene0976	37.62774044	118.5837865	-1.656	2.53E-09	6.53E-09	-//-
gene0977	165.1399797	56.65040338	1.5435	5.90E-10	1.58E-09	-//-
gene0978	203.2270561	58.56886502	1.7949	3.83E-14	1.27E-13	-//-
gene0979	7.180399382	0.77727083	3.2076	0.019885	0.028816	-//-
gene0980	240.3674856	633.7243196	-1.3986	2.74E-17	1.04E-16	gene0980	Bacterial transferase hexapeptide (six repeats)
gene0981	994.5786612	733.5115106	0.43927	0.0021093	0.0034516	gene0981	Phosphorylase superfamily
gene0984	248.5521289	9.143483956	4.7647	3.90E-27	2.24E-26	-//-
gene0985	1578.841309	572.114428	1.4645	8.38E-24	4.26E-23	gene0985	Methyltransferase small domain
gene0986	144.7188927	64.93078119	1.1563	2.73E-06	5.77E-06	gene0986	Luciferase-like monooxygenase
gene0988	480.1384651	101.1306545	2.2472	6.06E-23	2.96E-22	gene0988	Bacterial regulatory protein, Fis family
gene0989	152.1974099	607.1827159	-1.9962	1.91E-07	4.37E-07	gene0989	HAMP domain
gene0990	62.30555727	112.942785	-0.85816	0.0010024	0.0016953	gene0990	Major Facilitator Superfamily
gene0992	277.0088241	52.29991839	2.4051	3.99E-26	2.20E-25	gene0992	Alanine-glyoxylate amino-transferase
gene0993	48.94009727	16.89985263	1.534	0.00014857	0.00026963	gene0993	Domain of unknown function (DUF1127)
gene0996	14.95771545	1.486598058	3.3308	0.00038563	0.00067717	-//-
gene0998	34.63562098	10.6407324	1.7027	0.00066265	0.0011371	gene0998	Acyl-CoA dehydrogenase, N-terminal domain
gene0999	37.99083319	11.29276641	1.7503	0.00099536	0.001684	gene0999	Luciferase-like monooxygenase
gene1000	15.26752536	0.709327228	4.4279	4.45E-05	8.50E-05	-//-
gene1001	24.75845751	4.422565759	2.485	0.00013465	0.00024586	gene1001	NLPA lipoprotein
gene1002	58.07537777	19.60127433	1.567	3.45E-05	6.66E-05	gene1002	NIL domain
gene1003	130.327823	27.03467662	2.2693	8.33E-15	2.85E-14	gene1003	Binding-protein-dependent transport system inner membrane component
gene1004	32.49715911	11.27187763	1.5276	0.0060068	0.0093946	gene1004	Bacterial regulatory helix-turn-helix protein, lysR family
gene1005	4563.614057	1949.878457	1.2268	1.15E-19	4.92E-19	gene1005	Bacterial regulatory proteins, crp family
gene1006	3850.098425	647.3563489	2.5723	7.61E-72	1.37E-70	gene1006	Universal stress protein family
gene1009	24.04312487	7.891431892	1.6073	0.005434	0.008545	-//-
gene1010	682.5036077	1479.502695	-1.1162	7.53E-15	2.58E-14	gene1010	Protein of unknown function (DUF1471)
gene1011	173.4728988	103.9785179	0.73842	0.020826	0.030088	gene1011	Amino acid permease
gene1012	2677.408203	465.6532138	2.5235	3.30E-48	3.36E-47	-//-
gene1013	110.4274451	37.63363145	1.553	7.87E-08	1.86E-07	gene1013	Bacterial regulatory helix-turn-helix protein, lysR family
gene1018	312.2186269	470.9284444	-0.59295	0.0003048	0.00053993	gene1018	Carboxypeptidase Taq (M32) metallopeptidase
gene1019	254.178824	83.46294548	1.6066	6.00E-14	1.96E-13	gene1019	DREV methyltransferase
gene1021	2816.477364	1825.795659	0.62537	2.94E-06	6.19E-06	gene1021	DEAD/DEAH box helicase
gene1022	141.651096	327.2832296	-1.2082	6.44E-09	1.62E-08	gene1022	NADPH-dependent FMN reductase
gene1025	791.998559	538.1193693	0.55757	0.00028374	0.00050322	gene1025	Dicarboxylate transport
gene1026	74.96086972	14.35355894	2.3847	4.08E-10	1.10E-09	-//-
gene1027	2546.712901	977.8703532	1.3809	2.65E-23	1.32E-22	gene1027	D-isomer specific 2-hydroxyacid dehydrogenase, catalytic domain
gene1028	5789.935272	271.9753699	4.412	8.77E-25	4.65E-24	gene1028	Glycogen synthesis protein
gene1029	3319.456815	377.8917993	3.1349	1.41E-93	3.84E-92	gene1029	Acetyltransferase (GNAT) family
gene1030	310.8682302	504.2130298	-0.69773	1.82E-05	3.61E-05	gene1030	META domain
gene1031	127.8342399	76.70815524	0.73682	0.0030416	0.0049018	gene1031	Domain of unknown function (DUF333)
gene1032	74.55568745	114.6135611	-0.62039	0.013643	0.020272	gene1032	MgtC family
gene1036	106.6545511	311.2688342	-1.5452	5.72E-13	1.77E-12	gene1036	FAD binding domain
gene1038	18.47343315	4.897758984	1.9153	0.0059059	0.0092499	gene1038	Gram-negative porin
gene1040	27.00429256	9.951881965	1.4401	0.0066099	0.010251	-//-
gene1042	42.14130616	145.433145	-1.787	1.09E-11	3.17E-11	gene1042	Protein of unknown function (DUF2000)
gene1043	46.90494759	131.9706194	-1.4924	1.00E-08	2.49E-08	gene1043	Endoribonuclease L-PSP
gene1045	149.0607913	243.2943282	-0.7068	0.00030808	0.00054552	gene1045	HTH domain
gene1046	141.7846158	222.5060442	-0.65014	0.0014313	0.0023738	gene1046	Acetyltransferase (GNAT) domain
gene1049	132.0757393	368.2526453	-1.4793	4.15E-15	1.44E-14	gene1049	PP-loop family
gene1051	231.5381674	92.42668747	1.3249	4.12E-10	1.11E-09	gene1051	Thioesterase superfamily
gene1052	1510.908874	701.8211785	1.1062	1.77E-14	5.95E-14	gene1052	4Fe-4S dicluster domain
gene1054	1155.377613	592.7932897	0.96276	5.78E-11	1.63E-10	gene1054	AI-2E family transporter
gene1055	7420.211209	659.8626737	3.4912	2.24E-72	4.10E-71	gene1055	PEP-utilising enzyme, mobile domain
gene1056	145.5343079	75.82808846	0.94056	0.00015926	0.00028843	gene1056	Protein of unknown function (DUF3024)
gene1057	292.2418909	174.1913418	0.74649	7.08E-05	0.00013307	gene1057	Kinase/pyrophosphorylase
gene1058	22.19146097	5.654141032	1.9726	0.0029163	0.0047102	gene1058	Phage late control gene D protein (GPD)
gene1062	246.5807744	101.9513681	1.2742	9.86E-10	2.61E-09	gene1062	Nicotinamide mononucleotide transporter
gene1063	106.6478226	53.02403316	1.0081	0.00020776	0.00037217	gene1063	Phosphorylase superfamily
gene1064	91.03602878	35.57080531	1.3557	9.72E-06	1.97E-05	gene1064	Crp-like helix-turn-helix domain
gene1065	409.5237693	304.9182965	0.42552	0.012571	0.018795	gene1065	DAHP synthetase I family
gene1066	31.10510829	207.7421255	-2.7396	2.79E-24	1.45E-23	gene1066	Radical SAM superfamily
gene1067	26.68688326	48.59650626	-0.86472	0.018235	0.026567	gene1067	Haemin-degrading HemS.ChuX domain
gene1069	7.938098694	29.93620396	-1.915	0.005209	0.0082045	gene1069	Hemin uptake protein hemP
gene1071	37.93339439	316.8233733	-3.0621	7.34E-28	4.35E-27	gene1071	Haem utilisation ChuX/HutX
gene1072	12.83448398	45.64047376	-1.8303	2.02E-05	3.98E-05	gene1072	Periplasmic binding protein
gene1076	1722.607926	494.1068438	1.8017	2.41E-34	1.75E-33	gene1076	Biotin/lipoate A/B protein ligase family
gene1077	610.3383178	172.8529465	1.8201	1.46E-25	7.93E-25	gene1077	NlpC/P60 family
gene1079	118.0477941	164.557053	-0.47922	0.026599	0.037715	gene1079	EamA-like transporter family
gene1081	1048.96815	3727.550886	-1.8293	6.41E-40	5.37E-39	gene1081	Dolichyl-phosphate-mannose-protein mannosyltransferase
gene1082	693.4592593	2827.78109	-2.0278	3.73E-46	3.61E-45	gene1082	Polysaccharide deacetylase
gene1083	2808.920304	12851.10134	-2.1938	2.24E-59	3.12E-58	gene1083	Formyl transferase, C-terminal domain
gene1084	684.2899241	3427.376218	-2.3244	4.02E-60	5.73E-59	gene1084	Glycosyltransferase like family 2
gene1085	1518.97329	3081.780786	-1.0207	4.97E-14	1.64E-13	gene1085	Aminotransferase class-V
gene1090	2098.514774	6989.596445	-1.7358	3.10E-38	2.48E-37	gene1090	tRNA synthetase B5 domain
gene1091	511.1125634	3092.016195	-2.5968	1.12E-71	2.01E-70	gene1091	Aminoacyl tRNA synthetase class II, N-terminal domain
gene1092	2056.419174	8618.028067	-2.0672	4.31E-53	4.98E-52	gene1092	Ribosomal protein L20
gene1093	883.6121731	1789.4873	-1.0181	5.66E-13	1.76E-12	gene1093	Ribosomal protein L35
gene1094	7106.911257	14451.24008	-1.0239	1.31E-15	4.63E-15	gene1094	Translation initiation factor IF-3, C-terminal domain
gene1095	22925.13764	28006.93998	-0.28885	0.024178	0.034602	gene1095	TGS domain
gene1098	54.00895722	26.87748864	1.0068	0.0076759	0.011798	gene1098	Protein of unknown function (DUF1482)
gene1099	122.1679329	681.3483147	-2.4795	6.15E-45	5.77E-44	gene1099	Chemoreceptor zinc-binding domain
gene1101	1392.877839	15.53435423	6.4865	1.37E-54	1.65E-53	gene1101	Protein of unknown function (DUF1480)
gene1102	166.7926819	86.78113687	0.9426	4.43E-05	8.48E-05	gene1102	Penicillin-binding Protein dimerisation domain
gene1103	1732.910054	751.9575287	1.2045	4.60E-17	1.73E-16	gene1103	Protein of unknown function (DUF805)
gene1104	103.7509488	2036.651928	-4.295	9.53E-31	6.21E-30	gene1104	Bacterial extracellular solute-binding proteins, family 5 Middle
gene1105	23.33576371	281.7306744	-3.5937	7.00E-09	1.76E-08	gene1105	Binding-protein-dependent transport system inner membrane component
gene1106	27.56637863	117.478069	-2.0914	7.72E-08	1.83E-07	gene1106	Binding-protein-dependent transport system inner membrane component
gene1107	43.06775959	152.8148535	-1.8271	9.02E-05	0.00016769	gene1107	ABC transporter
gene1108	24.56743566	97.88497314	-1.9943	1.06E-05	2.14E-05	gene1108	ABC transporter
gene1110	195.8003965	966.0959208	-2.3028	1.41E-45	1.35E-44	-//-
gene1113	1446.186812	404.8348495	1.8368	3.74E-18	1.49E-17	gene1113	Endoribonuclease GhoS
gene1114	4081.083355	190.6496175	4.42	3.46E-168	3.14E-166	gene1114	Phosphotransferase enzyme family
gene1115	233.7008841	310.6208182	-0.41049	0.020828	0.030088	gene1115	YniB-like protein
gene1116	392.8014504	638.2827726	-0.7004	8.29E-06	1.69E-05	gene1116	haloacid dehalogenase-like hydrolase
gene1119	1090.471195	860.2305875	0.34216	0.020173	0.029208	gene1119	Bacterial regulatory protein, arsR family
gene1122	142.8131384	15.26671698	3.2257	3.85E-24	1.98E-23	gene1122	YadA-like membrane anchor domain
gene1123	61.22375179	11.41107801	2.4237	6.68E-09	1.68E-08	-//-
gene1124	494.8172591	985.2444083	-0.99359	4.53E-11	1.29E-10	gene1124	Lumazine binding domain
gene1129	3894.681646	18847.37993	-2.2748	1.50E-52	1.71E-51	gene1129	Pyruvate kinase, alpha/beta domain
gene1131	722.0358039	418.0550859	0.78838	5.26E-07	1.17E-06	gene1131	L,D-transpeptidase catalytic domain
gene1132	469.5999643	15.76279898	4.8968	7.28E-86	1.73E-84	gene1132	Transglycosylase SLT domain
gene1134	743.7538776	134.4338658	2.4679	1.64E-45	1.56E-44	gene1134	Protein of unknown function (DUF2817)
gene1135	782.81222	313.1371308	1.3219	6.28E-17	2.36E-16	gene1135	Mandelate racemase / muconate lactonizing enzyme, N-terminal domain
gene1136	1381.152352	2633.998955	-0.93138	4.97E-12	1.47E-11	gene1136	AhpC/TSA family
gene1137	1936.983113	2839.893995	-0.55203	4.03E-05	7.73E-05	gene1137	PAS domain
gene1138	1176.814763	524.2605432	1.1665	4.51E-15	1.56E-14	-//-
gene1139	929.1431583	741.8112191	0.32485	0.025004	0.035716	gene1139	Rhodanese-like domain
gene1140	563.4679476	235.4339276	1.259	1.28E-13	4.10E-13	gene1140	Domain of unknown function (DUF697)
gene1141	732.1569554	294.9229718	1.3118	2.67E-16	9.71E-16	gene1141	YcjX-like family, DUF463
gene1142	52.89145029	12.86696088	2.0394	7.10E-06	1.45E-05	gene1142	Phage shock protein PspD (Phageshock_PspD)
gene1143	194.3999626	22.04157202	3.1407	1.13E-05	2.27E-05	gene1143	PspC domain
gene1144	111.1741017	13.39985932	3.0525	3.07E-08	7.46E-08	gene1144	Phage shock protein B
gene1145	1752.972081	147.5378619	3.5706	1.27E-06	2.75E-06	gene1145	PspA/IM30 family
gene1146	380.4325638	263.0630289	0.53223	0.0019452	0.0031939	gene1146	AAA domain (dynein-related subfamily)
gene1153	1250.321774	6858.429584	-2.4556	1.36E-70	2.39E-69	gene1153	short chain dehydrogenase
gene1154	57.33284555	27.53365981	1.0582	0.0029401	0.0047468	-//-
gene1155	1391.927305	2869.443928	-1.0437	1.91E-14	6.43E-14	gene1155	S1 RNA binding domain
gene1156	64.43229545	26.42318419	1.286	0.00026108	0.00046415	gene1156	Aldo/keto reductase family
gene1158	353.9442068	481.475569	-0.44394	0.0061829	0.0096396	gene1158	Flavodoxin-like fold
gene1159	104.4519219	192.4164673	-0.88139	3.63E-05	6.99E-05	gene1159	Antibiotic biosynthesis monooxygenase
gene1160	1261.819009	2209.626035	-0.8083	0.00018153	0.00032677	gene1160	M42 glutamyl aminopeptidase
gene1161	1265.596051	587.3346153	1.1076	3.93E-14	1.30E-13	gene1161	TOBE domain
gene1162	285.2943813	209.6636014	0.44437	0.01614	0.023717	gene1162	Binding-protein-dependent transport system inner membrane component
gene1164	116.4212701	487.0419046	-2.0647	2.58E-18	1.04E-17	gene1164	Outer membrane protein beta-barrel family
gene1165	24.68203611	6.452300645	1.9356	0.0011339	0.0019047	gene1165	Domain of unknown function (DUF4880)
gene1166	26.69445098	9.242142746	1.5302	0.0055073	0.0086529	gene1166	ECF sigma factor
gene1167	780.6329432	357.0813733	1.1284	3.98E-13	1.25E-12	gene1167	Amino acid permease
gene1168	1091.104493	1357.701752	-0.31538	0.024947	0.035657	gene1168	Hypothetical lipoprotein (MG045 family)
gene1169	1670.478631	887.9198893	0.91176	9.47E-11	2.65E-10	gene1169	Uncharacterised protein family (UPF0227)
gene1170	620.0368001	917.7449158	-0.56574	0.00016755	0.00030283	gene1170	Glycosyl hydrolase family 3 N terminal domain
gene1171	99.26427388	297.9264883	-1.5856	3.24E-11	9.30E-11	gene1171	Choline/ethanolamine kinase
gene1172	523.5237845	655.8581503	-0.32513	0.033279	0.046505	gene1172	Peptidoglycan-synthase activator LpoB
gene1175	685.5242008	877.3032457	-0.35587	0.016596	0.024283	gene1175	Scavenger mRNA decapping enzyme C-term binding
gene1176	1696.803135	76.85997009	4.4644	1.72E-138	1.05E-136	gene1176	Oligopeptide/dipeptide transporter, C-terminal region
gene1177	1247.0338	75.23003449	4.051	2.79E-97	8.21E-96	gene1177	Oligopeptide/dipeptide transporter, C-terminal region
gene1178	635.1373769	42.53666769	3.9003	4.96E-41	4.28E-40	gene1178	N-terminal TM domain of oligopeptide transport permease C
gene1179	356.106306	35.902249	3.3102	4.25E-25	2.28E-24	gene1179	Binding-protein-dependent transport system inner membrane component
gene1180	3793.776631	195.0747684	4.2815	2.54E-56	3.24E-55	gene1180	Bacterial extracellular solute-binding proteins, family 5 Middle
gene1183	12741.46174	42957.14514	-1.7534	8.23E-08	1.94E-07	gene1183	Iron-containing alcohol dehydrogenase
gene1184	197.0362877	471.3793225	-1.2584	3.18E-13	9.99E-13	gene1184	Thymidine kinase
gene1186	6220.733623	8044.295638	-0.37088	0.0033625	0.0053916	gene1186	H-NS histone family
gene1187	1038.068607	2163.267823	-1.0593	2.02E-14	6.78E-14	gene1187	Nucleotidyl transferase
gene1188	1298.487643	228.5894637	2.506	1.48E-40	1.26E-39	gene1188	Response regulator receiver domain
gene1189	90.40421818	147.2005199	-0.70332	0.0024571	0.0039961	gene1189	SEC-C motif
gene1190	21.21588068	7.99660391	1.4077	0.034468	0.048031	-//-
gene1191	1035.866958	189.3132822	2.452	1.49E-50	1.61E-49	gene1191	Formyl transferase
gene1199	254.7295585	382.0699927	-0.58487	0.0006965	0.0011925	gene1199	NUDIX domain
gene1201	769.2004687	1042.165385	-0.43815	0.0021126	0.0034548	gene1201	Toprim domain
gene1202	505.9666011	764.9804476	-0.59638	8.02E-05	0.00015007	-//-
gene1203	1100.028558	1435.072569	-0.38358	0.0065161	0.010117	gene1203	AIR synthase related protein, N-terminal domain
gene1205	261.6346381	476.0765638	-0.86364	2.29E-07	5.22E-07	gene1205	Nitroreductase family
gene1206	61.63684223	25.75108538	1.2592	0.00043039	0.0007525	-//-
gene1208	118.709068	206.0476726	-0.79555	0.00012586	0.00023104	gene1208	Asparaginase, N-terminal
gene1209	227.16994	104.7808147	1.1164	1.30E-07	3.01E-07	gene1209	Isochorismatase family
gene1210	596.4026814	94.36221683	2.66	1.39E-13	4.44E-13	gene1210	Protein of unknown function (DUF1315)
gene1211	431.6260316	130.9791662	1.7204	2.93E-20	1.29E-19	gene1211	SelR domain
gene1212	19359.1036	83498.90614	-2.1087	6.57E-55	7.96E-54	gene1212	Glyceraldehyde 3-phosphate dehydrogenase, NAD binding domain
gene1213	318.4155062	1162.928644	-1.8688	4.87E-15	1.68E-14	gene1213	Aldose 1-epimerase
gene1214	699.2694407	1950.72619	-1.4801	1.58E-25	8.56E-25	gene1214	MltA-interacting protein MipA
gene1215	8867.184163	84.337526	6.7162	2.39E-260	5.60E-258	gene1215	PrkA serine protein kinase C-terminal domain
gene1216	3777.729725	39.36832708	6.5843	2.23E-262	6.20E-260	gene1216	Protein of unknown function (DUF444)
gene1217	121.9269766	191.7814112	-0.65345	0.0060634	0.0094732	gene1217	ABC transporter
gene1218	80.50407442	10.03989037	3.0033	3.30E-14	1.09E-13	gene1218	Gram-negative porin
gene1219	313.0999828	17.29645186	4.1781	1.56E-56	2.00E-55	-//-
gene1220	66.62177638	21.94332522	1.6022	7.65E-06	1.56E-05	gene1220	Protein of unknown function (DUF1375)
gene1221	1793.535654	881.2262851	1.0252	9.13E-09	2.28E-08	gene1221	YccJ-like protein
gene1224	1323.53175	93.78960079	3.8188	1.78E-55	2.22E-54	gene1224	Alanine racemase, C-terminal domain
gene1225	1733.766466	103.5790175	4.0651	5.69E-25	3.03E-24	gene1225	FAD binding domain
gene1227	2394.872733	105.2684194	4.5078	2.02E-155	1.63E-153	gene1227	SpoVR like protein
gene1228	704.890397	881.6345737	-0.32278	0.02894	0.040878	gene1228	Bacterial regulatory proteins, gntR family
gene1231	249.2668995	411.8185983	-0.72432	3.49E-05	6.73E-05	gene1231	Bacterial Na+/H+ antiporter B (NhaB)
gene1232	234.0424217	420.3690966	-0.84489	1.00E-06	2.18E-06	gene1232	Disulfide bond formation protein DsbB
gene1233	120.2203423	243.293069	-1.017	0.00047854	0.00083374	-//-
gene1234	5.699831365	33.36174044	-2.5492	1.28E-05	2.56E-05	gene1234	Family of unknown function (DUF5384)
gene1235	4.67472046	30.21129155	-2.6921	4.28E-06	8.86E-06	-//-
gene1236	95.97853295	201.9104328	-1.0729	5.83E-07	1.29E-06	gene1236	Hexapeptide repeat of succinyl-transferase
gene1237	272.5962751	197.5347189	0.46466	0.013614	0.020238	gene1237	Putative zinc- or iron-chelating domain
gene1239	162.4085433	365.0210174	-1.1684	1.17E-10	3.25E-10	gene1239	YcgL domain
gene1240	933.6319076	1952.391283	-1.0643	2.42E-14	8.05E-14	gene1240	Septum formation inhibitor MinC, C-terminal domain
gene1241	1192.084639	2030.83094	-0.76858	2.77E-08	6.74E-08	gene1241	Cellulose biosynthesis protein BcsQ
gene1242	399.63656	648.3226569	-0.69802	6.20E-06	1.27E-05	gene1242	Septum formation topological specificity factor MinE
gene1243	234.9208007	772.231224	-1.7169	3.35E-26	1.85E-25	gene1243	HRDC domain
gene1244	1344.562839	1078.564128	0.31803	0.027684	0.039178	gene1244	AMP-binding enzyme C-terminal domain
gene1245	281.1262637	466.5665809	-0.73086	1.41E-05	2.82E-05	gene1245	S4 domain
gene1247	281.3949815	454.712481	-0.69236	2.48E-05	4.85E-05	gene1247	Glycoprotease family
gene1248	310.1040162	466.7312132	-0.58984	0.00033455	0.00059027	gene1248	DEAD_2
gene1249	718.9814643	432.0084043	0.7349	0.00010864	0.00020051	gene1249	Putative mono-oxygenase ydhR
gene1250	492.7334179	1097.353787	-1.1551	6.86E-15	2.36E-14	gene1250	Endoribonuclease L-PSP
gene1251	39.28419487	275.7164397	-2.8112	2.48E-27	1.45E-26	gene1251	Small Multidrug Resistance protein
gene1252	88.82462058	781.4877656	-3.1372	2.97E-37	2.30E-36	gene1252	Small Multidrug Resistance protein
gene1253	324.6551242	3013.085418	-3.2143	3.44E-101	1.07E-99	gene1253	KDPG and KHG aldolase
gene1255	802.2141254	3375.687357	-2.0731	3.04E-49	3.19E-48	gene1255	Dehydratase family
gene1256	538.275216	2007.417722	-1.8989	3.57E-39	2.93E-38	gene1256	Glucosamine-6-phosphate isomerases/6-phosphogluconolactonase
gene1257	1505.514412	5992.383336	-1.9929	2.26E-48	2.31E-47	gene1257	Glucose-6-phosphate dehydrogenase, NAD binding domain
gene1258	9.95014146	25.7883138	-1.3739	0.0096812	0.014667	-//-
gene1259	387.0168218	1343.65916	-1.7957	8.35E-33	5.84E-32	gene1259	SIS domain
gene1260	4138.90717	5800.68882	-0.48697	0.00023762	0.00042345	gene1260	Pyruvate kinase, alpha/beta domain
gene1261	533.0826128	777.7449114	-0.54494	0.00027299	0.00048454	gene1261	Bacterial lipid A biosynthesis acyltransferase
gene1262	628.5731462	1279.230484	-1.0251	1.40E-12	4.25E-12	gene1262	LysM domain
gene1266	293.7723933	423.4639175	-0.52754	0.0016494	0.0027263	gene1266	ATPase family associated with various cellular activities (AAA)
gene1267	161.0354117	422.8943157	-1.3929	7.15E-15	2.45E-14	gene1267	RuvA N terminal domain
gene1268	163.5437898	911.7991558	-2.479	2.67E-50	2.87E-49	gene1268	Crossover junction endodeoxyribonuclease RuvC
gene1269	886.1303832	2746.269332	-1.6319	2.62E-31	1.74E-30	gene1269	Transcriptional regulator
gene1270	578.2785351	1105.210784	-0.93449	1.99E-10	5.46E-10	gene1270	NUDIX domain
gene1271	2472.77054	7254.340332	-1.5527	3.20E-30	2.05E-29	gene1271	OB-fold nucleic acid binding domain
gene1272	274.9575176	724.2661791	-1.3973	2.03E-18	8.23E-18	gene1272	Zinc ribbon domain
gene1273	93.12101789	1700.323571	-4.1906	2.44E-132	1.34E-130	gene1273	Polysaccharide biosynthesis protein
gene1274	51.83575972	123.3683081	-1.251	2.02E-06	4.30E-06	gene1274	Protein of unknown function DUF72
gene1276	156.7884501	493.4066321	-1.654	9.12E-21	4.10E-20	gene1276	Amino acid permease
gene1278	63.17038428	245.8549016	-1.9605	5.51E-19	2.29E-18	gene1278	ubiE/COQ5 methyltransferase family
gene1279	140.4689863	304.2815691	-1.1152	3.05E-09	7.81E-09	gene1279	Mycolic acid cyclopropane synthetase
gene1281	171.0616658	456.4777615	-1.416	1.16E-15	4.09E-15	-//-
gene1282	557.818486	1094.761268	-0.97275	5.30E-11	1.50E-10	gene1282	Aminotransferase class I and II
gene1283	88.29311417	259.0283761	-1.5527	1.14E-13	3.66E-13	gene1283	YecM protein
gene1284	1006.318999	2792.824973	-1.4726	1.57E-26	8.79E-26	gene1284	Arginyl tRNA synthetase N terminal domain
gene1285	179.2099511	618.1563835	-1.7863	5.12E-26	2.82E-25	gene1285	Polysaccharide biosynthesis C-terminal domain
gene1286	440.2278507	744.7408998	-0.75849	1.04E-06	2.26E-06	gene1286	Oxidoreductase family, NAD-binding Rossmann fold
gene1287	342.279143	581.597839	-0.76485	3.05E-06	6.40E-06	gene1287	Protein of unknown function, DUF480
gene1288	411.5601297	668.0046085	-0.69875	6.80E-06	1.39E-05	gene1288	Acetyltransferase (GNAT) family
gene1290	203.6555591	64.07160319	1.6684	5.57E-13	1.73E-12	gene1290	Major Facilitator Superfamily
gene1291	193.1112634	374.4248972	-0.95524	7.56E-08	1.79E-07	gene1291	Protein of unknown function (DUF1439)
gene1292	580.8739664	735.4006174	-0.34031	0.022003	0.031714	gene1292	Nitrate reductase delta subunit
gene1293	1284.529722	759.9270355	0.75731	1.32E-07	3.05E-07	-//-
gene1294	751.965436	1175.711011	-0.6448	8.54E-06	1.73E-05	gene1294	NAD binding domain of 6-phosphogluconate dehydrogenase
gene1296	436.8371276	253.661621	0.78419	3.66E-06	7.64E-06	gene1296	Bacterial extracellular solute-binding protein
gene1297	2645.954321	2013.404995	0.39415	0.0036171	0.0057853	gene1297	Phospholipase D Active site motif
gene1298	1132.497345	842.8413699	0.42617	0.0061708	0.0096275	gene1298	Acetyltransferase (GNAT) family
gene1299	73.32742724	190.5710235	-1.3779	1.23E-09	3.22E-09	gene1299	DTW domain
gene1300	143.0934533	55.01157849	1.3792	9.51E-08	2.24E-07	gene1300	Thioredoxin-like
gene1301	2383.017243	3352.868763	-0.49261	0.00017158	0.00030986	gene1301	RNA 2'-O ribose methyltransferase substrate binding
gene1302	5600.046528	3251.82995	0.78419	2.43E-09	6.27E-09	gene1302	Response regulator receiver domain
gene1303	116.0853453	259.8670773	-1.1626	8.01E-09	2.01E-08	gene1303	SpoU rRNA Methylase family
gene1304	3405.934342	332.7510196	3.3555	5.19E-109	1.85E-107	gene1304	ACT domain
gene1305	856.9741406	143.0440393	2.5828	3.26E-51	3.58E-50	gene1305	GHMP kinases C terminal
gene1306	1146.159896	325.4265145	1.8164	5.52E-24	2.82E-23	gene1306	Threonine synthase N terminus
gene1307	701.1225608	504.1399048	0.47584	0.001634	0.002703	gene1307	Peroxide stress protein YaaA
gene1309	5326.61751	18129.11067	-1.767	1.02E-40	8.70E-40	gene1309	Transaldolase/Fructose-6-phosphate aldolase
gene1310	3313.757041	9.408745138	8.4602	9.50E-142	6.40E-140	gene1310	CsiD
gene1311	5277.584092	22.83559447	7.8524	1.08E-199	1.46E-197	gene1311	FAD dependent oxidoreductase
gene1312	10608.54698	38.2832894	8.1143	0	0	gene1312	Aldehyde dehydrogenase family
gene1313	21815.40127	106.1045356	7.6837	0	0	gene1313	Aminotransferase class-III
gene1314	16239.31442	49.60791109	8.3547	0	0	gene1314	Amino acid permease
gene1315	2792.963807	108.2898105	4.6888	5.02E-141	3.29E-139	gene1315	Bacterial regulatory proteins, gntR family
gene1316	605.0517268	197.9483686	1.6119	1.98E-21	9.11E-21	gene1316	haloacid dehalogenase-like hydrolase
gene1318	311.6809146	104.7231095	1.5735	2.05E-14	6.87E-14	gene1318	Sugar (and other) transporter
gene1319	397.057436	529.0980119	-0.41419	0.0080542	0.012345	gene1319	FCD domain
gene1321	160.6786754	60.42962144	1.4109	9.31E-09	2.32E-08	gene1321	Sugar (and other) transporter
gene1322	45.36303029	748.3633359	-4.0441	1.20E-93	3.30E-92	gene1322	GPR1/FUN34/yaaH family
gene1323	5603.697484	18112.35465	-1.6925	1.52E-37	1.19E-36	gene1323	MreB/Mbl protein
gene1324	845.8251073	2230.704981	-1.3991	5.48E-21	2.48E-20	gene1324	DnaJ central domain
gene1325	2003.654388	1399.170743	0.51806	0.00019536	0.0003511	gene1325	Na+/H+ antiporter 1
gene1327	1240.173265	12848.29799	-3.373	6.57E-21	2.97E-20	gene1327	Ribosomal protein S20
gene1330	568.7903266	1646.855732	-1.5337	2.58E-26	1.43E-25	gene1330	Riboflavin kinase
gene1331	3953.005541	8497.186807	-1.104	3.40E-17	1.29E-16	gene1331	Leucyl-tRNA synthetase, Domain 2
gene1332	412.3085513	631.2458624	-0.61448	0.0001295	0.0002372	gene1332	Signal peptidase (SPase) II
gene1333	354.0306735	474.4105399	-0.42226	0.0092758	0.014088	gene1333	FKBP-type peptidyl-prolyl cis-trans isomerase
gene1334	821.0859729	1728.286001	-1.0737	3.13E-14	1.04E-13	gene1334	LytB protein
gene1339	1020.706039	815.7292274	0.32341	0.027666	0.039166	gene1339	Dihydrodipicolinate reductase, N-terminus
gene1341	589.0822076	1001.827306	-0.76609	2.88E-07	6.50E-07	gene1341	D-ala D-ala ligase C-terminus
gene1342	154.2283403	617.528308	-2.0014	6.89E-31	4.51E-30	gene1342	NADPH-dependent FMN reductase
gene1343	572.8480631	1542.520805	-1.4291	4.22E-23	2.08E-22	gene1343	TrkA-N domain
gene1344	325.97187	103.200931	1.6593	4.59E-17	1.73E-16	gene1344	LysE type translocator
gene1350	779.5060402	1104.680578	-0.503	0.00049776	0.00086452	gene1350	Ribosomal RNA adenine dimethylase
gene1351	512.8593317	1158.587991	-1.1757	2.21E-15	7.75E-15	gene1351	Pyridoxal phosphate biosynthetic protein PdxA
gene1352	2468.136453	4638.55337	-0.91025	5.96E-12	1.76E-11	gene1352	SurA N-terminal domain
gene1353	2024.282899	3943.951714	-0.96223	5.90E-13	1.83E-12	gene1353	OstA-like protein
gene1355	18.4197149	1.575018452	3.5478	3.61E-05	6.97E-05	gene1355	Protein of unknown function (DUF3343)
gene1356	245.5092042	24.53347367	3.323	2.89E-35	2.16E-34	gene1356	BadF/BadG/BcrA/BcrD ATPase family
gene1357	668.4133862	59.57179254	3.488	6.61E-57	8.59E-56	gene1357	2-hydroxyglutaryl-CoA dehydratase, D-component
gene1358	94.00777218	505.1620611	-2.4259	1.03E-10	2.88E-10	gene1358	RNA pseudouridylate synthase
gene1359	636.013049	2813.997917	-2.1455	1.98E-31	1.33E-30	gene1359	Type III restriction enzyme, res subunit
gene1362	270.1650304	72.6048307	1.8957	1.54E-18	6.29E-18	gene1362	SNARE associated Golgi protein
gene1363	35.47005048	79.52695144	-1.1648	0.00014761	0.00026799	gene1363	AAA domain, putative AbiEii toxin, Type IV TA system
gene1364	96.88107192	164.7903631	-0.76635	0.00049455	0.00085928	gene1364	Binding-protein-dependent transport system inner membrane component
gene1365	66.15490437	213.8741579	-1.6928	1.12E-13	3.57E-13	gene1365	Bacterial extracellular solute-binding protein
gene1368	142.6353287	82.41586432	0.79134	0.0011089	0.0018669	gene1368	MFS_1 like family
gene1369	1043.307487	326.9249989	1.6741	2.36E-27	1.38E-26	gene1369	Citrate transporter
gene1370	69.52801453	37.48832983	0.89115	0.0046657	0.0073959	gene1370	Transposase
gene1372	416.40875	260.9696906	0.67412	9.23E-05	0.00017142	gene1372	Aconitase family (aconitate hydratase)
gene1373	252.6490025	186.6866335	0.43652	0.026443	0.037506	gene1373	Isocitrate/isopropylmalate dehydrogenase
gene1377	29.94992105	13.30533768	1.1705	0.016447	0.024104	gene1377	Bacterial regulatory helix-turn-helix protein, lysR family
gene1379	32.17602927	6.697085035	2.2644	2.34E-05	4.58E-05	-//-
gene1380	1740.77725	394.9442009	2.14	3.06E-29	1.91E-28	gene1380	Thiamine pyrophosphate enzyme, N-terminal TPP binding domain
gene1381	381.7343324	74.13352244	2.3644	2.03E-23	1.01E-22	gene1381	ACT domain
gene1382	649.8677754	1498.7322	-1.2055	9.91E-17	3.69E-16	gene1382	Periplasmic binding protein domain
gene1383	8033.842612	155.9620791	5.6868	4.35E-258	9.20E-256	gene1383	L-alanine exporter
gene1385	560.2858987	1067.914709	-0.93056	1.63E-10	4.51E-10	gene1385	MraZ protein, putative antitoxin-like
gene1386	551.1601648	1422.399749	-1.3678	8.07E-21	3.64E-20	gene1386	MraW methylase family
gene1388	750.7817829	1180.871475	-0.65339	3.11E-06	6.54E-06	gene1388	Penicillin-binding Protein dimerisation domain
gene1389	1117.272963	1739.518071	-0.63871	3.96E-06	8.23E-06	gene1389	Mur ligase family, catalytic domain
gene1390	843.9128778	1545.518085	-0.87292	7.06E-10	1.89E-09	gene1390	Mur ligase family, catalytic domain
gene1391	449.7261368	1150.247233	-1.3548	1.07E-19	4.63E-19	gene1391	Phospho-N-acetylmuramoyl-pentapeptide-transferase signature 1
gene1392	1002.417153	1460.399586	-0.54288	0.00010226	0.00018921	gene1392	Mur ligase family, glutamate ligase domain
gene1393	518.091864	1113.684467	-1.1041	5.42E-14	1.77E-13	gene1393	Cell cycle protein
gene1394	723.4529171	1383.635571	-0.93549	5.07E-11	1.44E-10	gene1394	Glycosyltransferase Family 4
gene1395	723.4368475	1905.463702	-1.3972	6.11E-23	2.98E-22	gene1395	Mur ligase family, glutamate ligase domain
gene1396	827.7798445	1362.115948	-0.71853	3.76E-07	8.42E-07	gene1396	ATP-grasp domain
gene1397	748.1548933	1227.280624	-0.71406	6.97E-07	1.54E-06	gene1397	POTRA domain, FtsQ-type
gene1398	1629.780839	2247.869763	-0.46388	0.00058226	0.0010035	gene1398	Type IV pilus assembly protein PilM;
gene1400	15508.48439	7850.82299	0.98214	4.19E-14	1.38E-13	gene1400	UDP-3-O-acyl N-acetylglycosamine deacetylase
gene1401	241.984708	355.0701624	-0.55319	0.0097117	0.014708	gene1401	Secretion monitor precursor protein (SecM)
gene1402	2628.273299	7356.635689	-1.4849	7.70E-29	4.68E-28	gene1402	SEC-C motif
gene1403	80.37734652	174.1025094	-1.1151	1.04E-06	2.25E-06	gene1403	NUDIX domain
gene1406	228.630473	443.8359494	-0.95701	2.17E-08	5.32E-08	gene1406	Dephospho-CoA kinase
gene1407	846.9204098	2363.916316	-1.4809	9.80E-21	4.40E-20	gene1407	IMP dehydrogenase / GMP reductase domain
gene1408	113.08113	12.62258849	3.1633	1.12E-19	4.82E-19	gene1408	Type II secretion system (T2SS), protein F
gene1409	26.2730486	11.1974208	1.2304	0.031873	0.044673	gene1409	Type II/IV secretion system protein
gene1412	524.433955	1047.351157	-0.99791	2.13E-11	6.16E-11	gene1412	Quinolinate phosphoribosyl transferase, N-terminal domain
gene1413	233.8574791	375.8495458	-0.68453	0.00011849	0.00021806	gene1413	N-acetylmuramoyl-L-alanine amidase
gene1417	1183.122396	215.5792784	2.4563	2.18E-52	2.48E-51	gene1417	Amino acid permease
gene1418	69.01549073	3.197503715	4.4319	9.95E-19	4.09E-18	-//-
gene1420	3276.584608	30659.52115	-3.2261	6.94E-119	2.97E-117	gene1420	Transketolase, thiamine diphosphate binding domain
gene1421	3555.164139	23055.96465	-2.6972	6.01E-87	1.46E-85	gene1421	e3 binding domain
gene1422	4649.776284	22499.65163	-2.2747	1.42E-64	2.18E-63	gene1422	FAD binding domain
gene1423	65.12532871	100.9750186	-0.63271	0.014734	0.021787	-//-
gene1424	13860.94204	3624.03452	1.9354	1.32E-47	1.32E-46	gene1424	Aconitase family (aconitate hydratase)
gene1425	937.2610072	84.31622523	3.4746	4.34E-47	4.28E-46	gene1425	Protein of unknown function (DUF533)
gene1426	1812.132277	309.4132359	2.5501	4.13E-09	1.05E-08	gene1426	Uncharacterised protein family (UPF0231)
gene1427	267.2153726	519.2206767	-0.95834	9.44E-06	1.91E-05	gene1427	Type II secretion system pilotin lipoprotein (PulS_OutS)
gene1428	2231.429445	626.0651535	1.8336	1.10E-37	8.61E-37	gene1428	Multicopper oxidase
gene1430	224.3066228	1327.639685	-2.5653	2.25E-59	3.12E-58	gene1430	Phosphoribosyl transferase domain
gene1431	16.72123426	4.391850572	1.9288	0.0090604	0.013778	-//-
gene1433	586.4486533	2223.269479	-1.9226	6.19E-41	5.32E-40	gene1433	Carbonic anhydrase
gene1434	275.2379514	822.4631288	-1.5793	4.20E-23	2.07E-22	gene1434	AAA domain, putative AbiEii toxin, Type IV TA system
gene1435	189.8485661	511.075876	-1.4287	1.87E-16	6.84E-16	gene1435	ABC-2 type transporter
gene1436	142.4651811	353.1844819	-1.3098	2.87E-12	8.57E-12	gene1436	PTS system fructose IIA component
gene1437	206.7891698	898.6355017	-2.1196	5.46E-39	4.47E-38	gene1437	Protein of unknown function (DUF1456)
gene1439	54.1038625	12.43964646	2.1208	4.38E-07	9.77E-07	gene1439	Tagatose 6 phosphate kinase
gene1440	49.37163993	16.25805701	1.6025	8.18E-05	0.00015295	gene1440	SIS domain
gene1441	20.175666	4.694340169	2.1036	0.0015998	0.0026482	gene1441	PTS system sorbose subfamily IIB component
gene1442	24.72024681	8.142317519	1.6022	0.0056408	0.0088565	gene1442	PTS system sorbose-specific iic component
gene1443	43.80948428	13.30533768	1.7192	7.80E-05	0.00014594	gene1443	PTS system mannose/fructose/sorbose family IID component
gene1444	23.12883055	7.365046689	1.6509	0.0060827	0.0094999	gene1444	PTS system fructose IIA component
gene1445	81.21934375	35.71971897	1.1851	0.0001349	0.00024618	gene1445	Fructose-bisphosphate aldolase class-II
gene1446	520.4098689	399.6215632	0.38101	0.015603	0.022997	gene1446	Polysaccharide deacetylase
gene1448	265.204755	722.0323931	-1.445	3.77E-19	1.57E-18	gene1448	Pantoate-beta-alanine ligase
gene1449	185.1559794	644.7849221	-1.8001	6.55E-24	3.34E-23	gene1449	Ketopantoate hydroxymethyltransferase
gene1451	630.3567634	1670.999329	-1.4065	1.35E-22	6.52E-22	gene1451	Probable RNA and SrmB- binding site of polymerase A
gene1452	232.2160652	601.5434936	-1.3732	1.07E-12	3.27E-12	gene1452	tRNA synthetases class I (E and Q), catalytic domain
gene1453	1250.790134	6815.020938	-2.4459	2.67E-70	4.61E-69	gene1453	Prokaryotic dksA/traR C4-type zinc finger
gene1456	64.65507661	108.7871284	-0.75067	0.0049642	0.0078384	gene1456	2'-5' RNA ligase superfamily
gene1458	1060.651785	1556.475717	-0.55333	6.60E-05	0.00012436	gene1458	Transmembrane domain of transglycosylase PBP1 at N-terminal
gene1459	47.30587892	130.7215644	-1.4664	5.09E-08	1.22E-07	gene1459	Gram-negative porin
gene1461	186.4603205	707.6258406	-1.9241	1.66E-14	5.57E-14	gene1461	TonB-dependent Receptor Plug Domain
gene1462	36.529992	126.805522	-1.7955	8.94E-11	2.51E-10	gene1462	ABC transporter
gene1463	22.21493999	123.262199	-2.4721	2.28E-16	8.31E-16	gene1463	Periplasmic binding protein
gene1464	212.3071299	316.6423954	-0.5767	0.005736	0.0089932	gene1464	FecCD transport family
gene1466	128.7097931	221.9775991	-0.78629	0.00012545	0.00023039	gene1466	Peptidase family M28
gene1468	436.950239	104.7304467	2.0608	3.20E-22	1.51E-21	gene1468	50S ribosome-binding GTPase
gene1469	191.9128703	34.4300265	2.4787	2.00E-21	9.20E-21	gene1469	AAA domain
gene1470	100.1183669	64.70884966	0.62967	0.020296	0.029368	gene1470	Protein of unknown function (DUF3561)
gene1471	86.42935448	1743.171933	-4.334	7.31E-64	1.11E-62	gene1471	FlxA-like protein
gene1472	266.1619702	1397.232223	-2.3922	1.60E-53	1.88E-52	gene1472	Prolipoprotein diacylglyceryl transferase
gene1473	261.4014634	1118.547768	-2.0973	1.13E-40	9.62E-40	gene1473	Thymidylate synthase
gene1479	1303.363897	1776.139999	-0.44651	0.0010825	0.0018273	gene1479	Exodeoxyribonuclease V, gamma subunit
gene1480	1384.091093	2340.257986	-0.75773	2.64E-08	6.45E-08	gene1480	Peptidase M16 inactive domain
gene1481	1594.674095	1952.162296	-0.29181	0.030807	0.043336	gene1481	PD-(D/E)XK nuclease superfamily
gene1482	1261.448095	842.7434272	0.58192	5.30E-05	0.0001005	gene1482	UvrD/REP helicase N-terminal domain
gene1483	373.7628443	30.40250789	3.6199	9.26E-06	1.88E-05	gene1483	Acetyltransferase (GNAT) family
gene1484	242.0671454	695.6912465	-1.523	1.21E-17	4.69E-17	gene1484	AMIN domain
gene1485	436.9151635	837.3762774	-0.93852	5.65E-10	1.52E-09	gene1485	3D domain
gene1488	236.9327485	316.1288396	-0.41604	0.025595	0.036419	gene1488	Cys/Met metabolism PLP-dependent enzyme
gene1489	6310.19439	1160.250673	2.4432	4.50E-13	1.40E-12	gene1489	Bacterial protein of unknown function (DUF903)
gene1491	73.54236354	111.147483	-0.59583	0.016197	0.023777	gene1491	Protein of unknown function (DUF423)
gene1492	518.6178765	1109.963998	-1.0978	6.56E-14	2.13E-13	gene1492	FtsJ-like methyltransferase
gene1493	51.9617434	126.1622874	-1.2798	1.00E-06	2.18E-06	gene1493	5'-3' exonuclease, C-terminal SAM fold
gene1494	2144.816431	2875.249032	-0.42283	0.0019251	0.003162	gene1494	Possible lysine decarboxylase
gene1495	909.7169985	481.2687471	0.91858	1.25E-09	3.29E-09	gene1495	QueF-like protein
gene1496	411.3521991	299.0528743	0.45997	0.0062165	0.0096851	gene1496	Syd protein (SUKH-2)
gene1497	30.42383037	122.9057294	-2.0143	3.25E-12	9.71E-12	gene1497	tRNA pseudouridine synthase C
gene1498	81.18038883	216.4898514	-1.4151	7.19E-11	2.03E-10	gene1498	RNA pseudouridylate synthase
gene1499	265.6902058	662.2229444	-1.3176	3.70E-16	1.33E-15	gene1499	Flavodoxin
gene1500	913.9601524	637.4973233	0.51971	0.00044011	0.0007692	gene1500	Protein of unknown function (DUF3461)
gene1501	1850.19156	4082.189991	-1.1417	1.35E-17	5.23E-17	gene1501	Bacterial transferase hexapeptide (six repeats)
gene1503	791.7361348	1881.350661	-1.2487	8.34E-19	3.44E-18	gene1503	Metallopeptidase family M24
gene1504	121.6747321	394.2325814	-1.696	1.13E-14	3.84E-14	-//-
gene1505	7190.086934	29735.44889	-2.0481	8.00E-54	9.44E-53	gene1505	Ribosomal protein S2
gene1506	66.31956584	317.2958743	-2.2583	4.94E-27	2.83E-26	-//-
gene1507	3086.07688	21346.92155	-2.7902	2.67E-92	7.11E-91	gene1507	Elongation factor TS
gene1508	1106.69675	2555.773864	-1.2075	1.56E-18	6.38E-18	gene1508	Amino acid kinase family
gene1509	1171.119024	3224.483387	-1.4612	1.52E-26	8.51E-26	gene1509	Ribosome recycling factor
gene1510	360.8620631	997.0587352	-1.4662	1.96E-21	9.03E-21	gene1510	1-deoxy-D-xylulose 5-phosphate reductoisomerase C-terminal
gene1511	553.1108271	1303.816069	-1.2371	2.73E-17	1.04E-16	gene1511	Putative undecaprenyl diphosphate synthase
gene1512	654.5527627	1117.062745	-0.77113	1.18E-07	2.74E-07	gene1512	Cytidylyltransferase family
gene1513	1574.147123	2253.994785	-0.51791	0.00010571	0.00019534	gene1513	PDZ domain
gene1514	5819.494406	10315.36646	-0.82583	1.98E-10	5.45E-10	gene1514	Surface antigen variable number repeat
gene1515	2135.612431	4723.285871	-1.1451	6.63E-18	2.61E-17	gene1515	Outer membrane protein (OmpH-like)
gene1516	1980.933653	4406.84961	-1.1536	6.92E-18	2.72E-17	gene1516	Hexapeptide repeat of succinyl-transferase
gene1517	515.2209785	1964.356578	-1.9308	1.84E-40	1.55E-39	gene1517	FabA-like domain
gene1518	56.57210659	123.8232276	-1.1301	0.00019637	0.00035262	-//-
gene1519	723.8138644	2152.636618	-1.5724	1.41E-28	8.53E-28	gene1519	Bacterial transferase hexapeptide (six repeats)
gene1520	162.1550558	497.0232718	-1.6159	5.94E-20	2.59E-19	gene1520	Lipid-A-disaccharide synthetase
gene1521	66.02064041	239.0541793	-1.8563	6.77E-17	2.53E-16	gene1521	Ribonuclease HII
gene1522	1023.826255	3102.331544	-1.5994	3.69E-31	2.44E-30	gene1522	OB-fold nucleic acid binding domain
gene1523	1115.784203	4890.084636	-2.1318	9.75E-54	1.15E-52	gene1523	Carboxyl transferase domain
gene1525	66.06645049	176.9234787	-1.4211	1.36E-09	3.56E-09	gene1525	Glyoxalase-like domain
gene1526	290.9386978	894.6698315	-1.6206	9.34E-25	4.94E-24	gene1526	Transcriptional regulatory protein, C terminal
gene1527	258.4998161	29744.0395	-6.8463	4.48E-249	8.31E-247	gene1527	Amino acid permease
gene1528	312.4097121	83053.09595	-8.0545	2.61E-252	5.27E-250	gene1528	Orn/Lys/Arg decarboxylase, N-terminal domain
gene1529	65.31213127	1851.370898	-4.8251	2.94E-156	2.43E-154	gene1529	Major Facilitator Superfamily
gene1530	226.3298033	870.7130938	-1.9438	3.49E-33	2.46E-32	gene1530	TilS substrate binding domain
gene1531	205.3266263	315.9660695	-0.62185	0.00041872	0.00073297	gene1531	Cytochrome C oxidase, cbb3-type, subunit III
gene1532	581.2819112	395.0506029	0.5572	0.00056616	0.0009776	gene1532	Modulator of Rho-dependent transcription termination (ROF)
gene1534	729.7702862	471.9838897	0.6287	4.90E-05	9.33E-05	gene1534	YaeQ protein
gene1535	382.3259451	289.1732761	0.40287	0.022775	0.032774	gene1535	RF-1 domain
gene1536	1389.524708	1116.522278	0.31558	0.026302	0.037341	gene1536	NlpE N-terminal domain
gene1538	302.1318311	518.3675161	-0.7788	2.50E-06	5.30E-06	gene1538	haloacid dehalogenase-like hydrolase
gene1539	1586.252841	5091.050931	-1.6823	4.21E-21	1.91E-20	gene1539	Iron-containing alcohol dehydrogenase
gene1540	338.7794393	791.7939148	-1.2248	2.62E-14	8.71E-14	gene1540	Rhodanese-like domain
gene1541	506.109422	141.1359292	1.8424	3.31E-24	1.71E-23	gene1541	Cytidine and deoxycytidylate deaminase zinc-binding region
gene1542	294.8285827	180.679748	0.70644	0.00022261	0.00039798	gene1542	Transglycosylase SLT domain
gene1543	26.86658519	2.905252514	3.2091	3.29E-06	6.89E-06	-//-
gene1544	976.1704251	659.1836789	0.56645	0.00012298	0.00022613	gene1544	AIR synthase related protein, C-terminal domain
gene1545	2107.115476	524.4836987	2.0063	3.78E-25	2.03E-24	-//-
gene1546	264.1568459	547.0021239	-1.0502	3.32E-10	9.02E-10	gene1546	His Kinase A (phospho-acceptor) domain
gene1547	162.5571984	398.9720184	-1.2953	1.07E-12	3.28E-12	gene1547	YfhG lipoprotein
gene1548	593.7811829	824.2665194	-0.47318	0.0012547	0.0020972	gene1548	AAA domain (dynein-related subfamily)
gene1549	1132.951996	2376.314997	-1.0686	7.91E-15	2.71E-14	gene1549	Carbon-nitrogen hydrolase
gene1550	228.5646584	471.1705305	-1.0436	8.31E-10	2.21E-09	gene1550	Nitrogen regulatory protein P-II
gene1551	76.98758084	123.0760569	-0.67685	0.0068724	0.010592	gene1551	LysR substrate binding domain
gene1552	4801.03069	86.41845287	5.7959	1.53E-120	7.03E-119	gene1552	Acyl-CoA dehydrogenase, middle domain
gene1553	594.2787296	1820.63646	-1.6152	4.08E-29	2.51E-28	gene1553	SIS domain
gene1554	86.18846156	161.298119	-0.90416	5.60E-05	0.00010603	-//-
gene1555	623.6208495	992.0895277	-0.6698	4.10E-06	8.51E-06	gene1555	Glutamine amidotransferases class-II
gene1556	330.2460945	556.2969149	-0.75231	2.80E-06	5.92E-06	gene1556	L,D-transpeptidase catalytic domain
gene1557	485.6361685	2147.891222	-2.145	4.86E-49	5.04E-48	gene1557	NQRA C-terminal domain
gene1558	247.9840818	1172.522968	-2.2413	2.29E-17	8.79E-17	gene1558	NQR2, RnfD, RnfE family
gene1559	240.6928659	734.1894291	-1.609	4.45E-22	2.09E-21	gene1559	FMN-binding domain
gene1560	122.7608202	450.5618987	-1.8759	1.90E-24	9.90E-24	gene1560	Rnf-Nqr subunit, membrane protein
gene1561	145.6139272	439.8130758	-1.5947	2.23E-18	9.01E-18	gene1561	Rnf-Nqr subunit, membrane protein
gene1562	333.1043533	1305.659961	-1.9707	2.91E-38	2.33E-37	gene1562	Oxidoreductase FAD-binding domain
gene1563	293.522848	905.1419914	-1.6247	3.15E-25	1.70E-24	gene1563	ApbE family
gene1564	101.3916613	203.8737762	-1.0077	1.68E-06	3.61E-06	gene1564	(Na+)-NQR maturation NqrM
gene1566	4039.314698	6227.809735	-0.62461	1.94E-06	4.16E-06	gene1566	Peptidase dimerisation domain
gene1567	452.9473866	1514.700291	-1.7416	5.85E-32	4.00E-31	gene1567	Phosphoribosyl transferase domain
gene1569	299.53773	469.884749	-0.64957	9.00E-05	0.00016739	gene1569	Transcriptional regulator Crl
gene1570	920.3237281	1530.035042	-0.73335	2.59E-07	5.86E-07	gene1570	PUA domain
gene1571	989.9575085	1444.460399	-0.54509	0.00024118	0.00042962	gene1571	Aldehyde dehydrogenase family
gene1572	979.4276596	584.3236484	0.74517	3.40E-07	7.65E-07	gene1572	Zinc-binding dehydrogenase
gene1574	17.26483646	6.024574231	1.5189	0.0259	0.036818	-//-
gene1577	165.2656229	34.11533443	2.2763	1.45E-17	5.61E-17	gene1577	Citrate transporter
gene1578	58.2811946	13.91641811	2.0662	2.19E-07	4.99E-07	gene1578	ArsC family
gene1581	84.07375585	218.3653954	-1.377	2.57E-10	7.03E-10	gene1581	His Kinase A (phospho-acceptor) domain
gene1582	97.96331282	212.9184882	-1.12	4.57E-05	8.73E-05	gene1582	Bacterial regulatory protein, Fis family
gene1585	7.976309395	20.98228838	-1.3954	0.015236	0.022493	gene1585	Helix-turn-helix domain
gene1587	24.55906041	4.151203341	2.5647	0.016411	0.024067	gene1587	Major Facilitator Superfamily
gene1588	106.2184804	61.77464305	0.78195	0.0030039	0.0048446	gene1588	SIS domain
gene1589	243.2164116	49.45609625	2.298	3.85E-17	1.46E-16	gene1589	Family 4 glycosyl hydrolase
gene1590	47.17573927	10.6407324	2.1484	1.44E-06	3.11E-06	gene1590	phosphotransferase system, EIIB
gene1591	137.5199778	14.08260851	3.2877	3.41E-24	1.76E-23	gene1591	Uncharacterised BCR, YnfA/UPF0060 family
gene1600	1699.682879	18.66112628	6.5091	3.64E-111	1.33E-109	gene1600	Flavin reductase like domain
gene1601	940.2527073	5.742973417	7.3551	1.97E-63	2.95E-62	gene1601	4-hydroxyphenylacetate 3-hydroxylase C terminal
gene1602	106.5672452	8.533227509	3.6425	2.69E-22	1.27E-21	gene1602	AraC-like ligand binding domain
gene1603	436.3797788	14.72358015	4.8894	4.87E-35	3.60E-34	gene1603	Vacuole effluxer Atg22 like
gene1604	216.3283979	6.384357043	5.0825	7.26E-12	2.13E-11	gene1604	HpcH/HpaI aldolase/citrate lyase family
gene1605	203.5906159	5.37295221	5.2438	7.23E-51	7.86E-50	gene1605	Fumarylacetoacetate (FAA) hydrolase family
gene1606	527.6919982	8.465283907	5.962	1.35E-39	1.12E-38	gene1606	Aldehyde dehydrogenase family
gene1607	156.3580871	2.195925286	6.1539	7.04E-23	3.43E-22	gene1607	5-carboxymethyl-2-hydroxymuconate isomerase
gene1608	906.6944826	10.30142638	6.4597	2.31E-65	3.57E-64	gene1608	Catalytic LigB subunit of aromatic ring-opening dioxygenase
gene1609	2000.675333	22.18356046	6.4949	1.69E-36	1.29E-35	gene1609	Aldehyde dehydrogenase family
gene1610	329.6964764	5.189598194	5.9894	3.70E-48	3.75E-47	gene1610	Fumarylacetoacetate (FAA) hydrolase family
gene1611	235.2680777	5.753211813	5.3538	2.57E-20	1.13E-19	gene1611	Fumarylacetoacetate (FAA) hydrolase family
gene1614	17.60488559	40.58024954	-1.2048	0.0047372	0.0074986	-//-
gene1615	3073.084678	24536.31387	-2.9972	2.30E-13	7.26E-13	gene1615	Ribonuclease B OB domain
gene1616	348.0563626	583.3629389	-0.74507	0.016075	0.023644	gene1616	Bacterial lipid A biosynthesis acyltransferase
gene1617	116.8252416	296.3539418	-1.343	7.83E-12	2.30E-11	gene1617	HAD-hyrolase-like
gene1618	50.92906478	124.8718608	-1.2939	2.87E-05	5.56E-05	-//-
gene1620	161.1079543	278.1143276	-0.78765	4.30E-05	8.24E-05	gene1620	Acetyltransferase (GNAT) domain
gene1621	127.378474	267.6310034	-1.0711	4.66E-06	9.60E-06	-//-
gene1622	1227.257839	14.44849256	6.4084	5.81E-37	4.45E-36	gene1622	Protein of unknown function (DUF2623)
gene1623	1918.425817	1172.260031	0.71063	3.86E-07	8.63E-07	gene1623	TOBE domain
gene1625	446.2654919	766.6768758	-0.78072	0.0014223	0.0023598	gene1625	Amino acid permease
gene1626	435.2141419	138.55467	1.6513	1.88E-17	7.26E-17	gene1626	Protein of unknown function (DUF1003)
gene1627	144.1420116	421.625303	-1.5485	1.15E-17	4.48E-17	gene1627	MreB/Mbl protein
gene1628	742.197047	143.6035158	2.3697	2.61E-42	2.31E-41	gene1628	HhH-GPD superfamily base excision DNA repair protein
gene1629	236.2590067	88.6111781	1.4148	4.17E-11	1.19E-10	gene1629	6-O-methylguanine DNA methyltransferase, ribonuclease-like domain
gene1630	1545.028457	619.2591886	1.319	8.82E-20	3.81E-19	gene1630	PAS domain
gene1632	190.4760941	346.8725217	-0.8648	1.87E-06	4.00E-06	gene1632	CBS domain
gene1634	229.7100141	393.0960589	-0.77507	9.86E-06	1.99E-05	gene1634	MASE1
gene1637	225.3106134	39.5414427	2.5105	2.02E-24	1.05E-23	-//-
gene1638	117.5538175	314.2258936	-1.4185	4.46E-13	1.39E-12	gene1638	Mechanosensitive ion channel
gene1641	3768.685177	11544.475	-1.6151	3.05E-34	2.20E-33	gene1641	C-terminal domain of 1-Cys peroxiredoxin
gene1642	324.8107851	146.265124	1.151	1.93E-09	5.01E-09	gene1642	Acyl carrier protein phosphodiesterase
gene1643	186.4676427	511.7577286	-1.4565	2.37E-17	9.09E-17	gene1643	Queuosine biosynthesis protein
gene1646	27.61597257	3.818410549	2.8545	8.38E-06	1.70E-05	gene1646	MT-A70
gene1647	22.51718219	5.383190605	2.0645	0.0011008	0.0018547	-//-
gene1649	653.1125431	1531.107244	-1.2292	1.27E-17	4.96E-17	gene1649	Queuine tRNA-ribosyltransferase
gene1650	287.7068017	1128.414035	-1.9716	3.95E-37	3.04E-36	gene1650	Preprotein translocase subunit
gene1651	1080.694114	2288.268646	-1.0823	5.60E-15	1.93E-14	gene1651	SecD/SecF GG Motif
gene1652	1125.543416	1922.915772	-0.77267	2.68E-08	6.54E-08	gene1652	SecD/SecF GG Motif
gene1653	1116.124061	2231.253515	-0.99936	4.62E-13	1.44E-12	gene1653	Protein of unknown function (DUF3251)
gene1656	604.6034342	1950.105809	-1.6895	4.45E-32	3.06E-31	gene1656	6,7-dimethyl-8-ribityllumazine synthase
gene1657	512.6705736	2094.834242	-2.0307	1.40E-44	1.30E-43	gene1657	NusB family
gene1659	166.4435766	459.3028679	-1.4644	2.31E-16	8.40E-16	gene1659	AIR synthase related protein, C-terminal domain
gene1675	182.9003439	75.78930796	1.271	2.31E-08	5.66E-08	gene1675	ImcF-related N-terminal domain
gene1676	53.52961732	29.75698711	0.84711	0.013779	0.020444	gene1676	ImpA, N-terminal, type VI secretion system
gene1678	185.3119251	99.24580927	0.90088	3.99E-05	7.65E-05	gene1678	Phage late control gene D protein (GPD)
gene1680	64.59720239	38.61804627	0.7422	0.024747	0.035383	gene1680	Domain of unknown function (DUF4123)
gene1681	196.8637181	120.9193242	0.70315	0.0010235	0.0017304	-//-
gene1685	58.80196702	20.24265796	1.5385	0.0017593	0.0029026	gene1685	Endoribonuclease L-PSP
gene1688	260.9483334	730.831413	-1.4858	5.40E-09	1.37E-08	gene1688	Polyprenyl synthetase
gene1689	141.0889783	296.5175299	-1.0715	2.67E-08	6.51E-08	gene1689	Exonuclease VII small subunit
gene1690	307.9399065	1321.974086	-2.102	3.95E-43	3.58E-42	gene1690	THUMP domain
gene1691	759.6517807	230.0617821	1.7233	4.11E-26	2.27E-25	gene1691	DJ-1/PfpI family
gene1692	1897.603601	304.4792987	2.6398	5.32E-66	8.36E-65	gene1692	Ketopantoate reductase PanE/ApbA
gene1693	765.4773196	1600.316	-1.0639	7.09E-14	2.29E-13	gene1693	Protein of unknown function (DUF520)
gene1694	243.21824	388.0196981	-0.67388	9.93E-05	0.00018408	gene1694	Sugar (and other) transporter
gene1695	6070.485492	1965.48216	1.6269	2.74E-31	1.82E-30	gene1695	UbiA prenyltransferase family
gene1696	1471.492055	456.0176486	1.6901	4.60E-25	2.46E-24	gene1696	Prokaryotic Cytochrome C oxidase subunit IV
gene1697	3550.954636	1062.152866	1.7412	3.16E-36	2.39E-35	gene1697	Cytochrome c oxidase subunit III
gene1698	12730.32558	4766.243424	1.4173	4.77E-25	2.55E-24	gene1698	Cytochrome C and Quinol oxidase polypeptide I
gene1700	173.0278352	372.0090278	-1.1043	8.73E-09	2.19E-08	gene1700	Acetyl-coenzyme A transporter 1
gene1701	640.9611965	1045.849579	-0.70637	1.52E-06	3.26E-06	gene1701	Uncharacterized lipoprotein
gene1702	1621.755893	622.4360065	1.3816	2.07E-21	9.50E-21	gene1702	BolA-like protein
gene1703	35.99432962	353.6014388	-3.2963	4.64E-16	1.66E-15	-//-
gene1704	1896.169738	31724.1225	-4.0644	1.25E-173	1.27E-171	gene1704	FKBP-type peptidyl-prolyl cis-trans isomerase
gene1707	10861.09862	8697.85122	0.32044	0.013278	0.019779	gene1707	Holliday junction DNA helicase ruvB N-terminus
gene1708	4436.938003	12441.02591	-1.4875	1.90E-29	1.20E-28	gene1708	PrkA AAA domain
gene1709	2258.781854	12172.78937	-2.43	7.39E-72	1.34E-70	gene1709	Bacterial DNA-binding protein
gene1710	1501.568299	5778.572546	-1.9442	2.91E-46	2.84E-45	gene1710	PPIC-type PPIASE domain
gene1711	174.4279208	47.14517254	1.8874	6.30E-14	2.05E-13	gene1711	Type II secretion system (T2SS), protein K
gene1713	370.8217589	48.29815382	2.9407	6.98E-41	5.99E-40	gene1713	Acyl-ACP thioesterase
gene1714	140.7102514	691.9256699	-2.2979	1.78E-40	1.51E-39	gene1714	Queuosine biosynthesis protein QueC
gene1715	165.2206203	283.5106578	-0.77901	3.88E-05	7.45E-05	gene1715	Bacterial extracellular solute-binding proteins, family 5 Middle
gene1716	53.64874584	313.793505	-2.5482	1.87E-31	1.25E-30	gene1716	Sucrose-6F-phosphate phosphohydrolase
gene1719	438.1900652	759.4087329	-0.79332	2.21E-07	5.05E-07	gene1719	ABC transporter
gene1720	309.0521411	741.3453384	-1.2623	1.07E-15	3.78E-15	gene1720	ABC transporter
gene1724	1466.613282	833.0989061	0.81593	9.29E-09	2.32E-08	gene1724	Thioesterase-like superfamily
gene1725	14965.46429	1865.974211	3.0036	4.29E-103	1.36E-101	gene1725	Type III secretion system lipoprotein chaperone (YscW)
gene1727	96.06627427	44.60859213	1.1067	0.00012674	0.00023246	gene1727	6-O-methylguanine DNA methyltransferase, DNA binding domain
gene1729	103.9429604	60.22579063	0.78734	0.03074	0.04327	gene1729	Haemolysin expression modulating protein
gene1733	3074.298832	1180.002222	1.3815	4.26E-24	2.19E-23	gene1733	haloacid dehalogenase-like hydrolase
gene1734	250.7430027	120.4825953	1.0574	1.99E-07	4.55E-07	gene1734	MerR family regulatory protein
gene1735	468.1339697	131.492113	1.8319	3.25E-23	1.61E-22	gene1735	NfeD-like C-terminal, partner-binding
gene1736	1197.314195	392.1231125	1.6104	5.04E-26	2.78E-25	gene1736	SPFH domain / Band 7 family
gene1737	298.1852511	116.0709961	1.3612	1.17E-11	3.40E-11	gene1737	HutD
gene1738	66.66715103	131.2697694	-0.97749	6.25E-05	0.00011803	gene1738	DeoR-like helix-turn-helix domain
gene1739	66.98834418	159.9756341	-1.2559	7.96E-07	1.75E-06	gene1739	Arginase family
gene1740	66.70160953	317.4283525	-2.2506	6.77E-23	3.30E-22	gene1740	Amidohydrolase family
gene1741	652.5264554	393.360795	0.73018	3.49E-06	7.28E-06	gene1741	4Fe-4S single cluster domain
gene1743	19.6513552	114.4652624	-2.5422	2.87E-10	7.83E-10	-//-
gene1744	93.27264939	230.0144284	-1.3022	1.55E-09	4.05E-09	gene1744	LacY proton/sugar symporter
gene1746	4933.723001	334.7527315	3.8815	3.29E-25	1.77E-24	gene1746	Bacterial protein of unknown function (DUF883)
gene1747	100.9974269	408.9090109	-2.0175	4.52E-11	1.29E-10	gene1747	6-pyruvoyl tetrahydropterin synthase
gene1748	326.5613139	216.9440487	0.59003	0.00090367	0.001533	gene1748	Oxidoreductase NAD-binding domain
gene1749	693.1061797	207.4537126	1.7403	1.96E-11	5.67E-11	gene1749	Nitrite/Sulfite reductase ferredoxin-like half domain
gene1750	284.9552975	106.2124956	1.4238	3.27E-06	6.86E-06	gene1750	Phosphoadenosine phosphosulfate reductase family
gene1751	861.0981021	337.9174428	1.3495	6.61E-14	2.14E-13	gene1751	FAD binding domain
gene1752	191.172072	70.47353584	1.4397	2.55E-10	6.97E-10	gene1752	Carbohydrate kinase
gene1753	138.4985977	55.39638724	1.322	2.70E-07	6.11E-07	gene1753	pfkB family carbohydrate kinase
gene1754	196.4211643	68.34059302	1.5231	5.40E-11	1.53E-10	gene1754	Winged helix-turn-helix DNA binding
gene1755	38.21631353	11.49618523	1.733	0.00017506	0.00031564	gene1755	Inverse autotransporter, beta-domain
gene1756	37.75369247	20.14772434	0.906	0.033238	0.046463	-//-
gene1757	25.70336315	4.605919775	2.4804	7.02E-05	0.00013212	gene1757	Bacterial Ig-like domain (group 2)
gene1758	363.3277974	675.5729609	-0.89484	1.27E-08	3.15E-08	-//-
gene1759	566.5704243	1385.598699	-1.2902	4.36E-19	1.82E-18	gene1759	Inhibitor of vertebrate lysozyme (Ivy)
gene1760	326.6433481	217.9938221	0.58343	0.0012508	0.0020916	gene1760	Thioredoxin
gene1761	274.5408255	427.7242037	-0.63966	0.0001972	0.00035397	gene1761	Sigma-70, region 4
gene1762	349.2864817	240.6145061	0.53769	0.0017203	0.0028415	gene1762	HAMP domain
gene1763	62.10622349	158.0392807	-1.3475	3.91E-06	8.13E-06	gene1763	Major Facilitator Superfamily
gene1765	30.47420019	13.39985932	1.1854	0.016846	0.02464	-//-
gene1766	156.4661723	406.4684817	-1.3773	7.37E-06	1.50E-05	gene1766	Respiratory nitrate reductase alpha N-terminal
gene1769	70.5883598	44.35119328	0.67046	0.031353	0.044021	gene1769	Nitrate reductase gamma subunit
gene1770	2419.60259	302.9581532	2.9976	4.19E-86	1.01E-84	gene1770	Bacterial regulatory helix-turn-helix protein, lysR family
gene1771	1793.796416	331.1900778	2.4373	6.46E-58	8.58E-57	gene1771	DeoC/LacD family aldolase
gene1776	17.20693059	82.55154854	-2.2623	5.10E-05	9.69E-05	gene1776	Mandelate racemase / muconate lactonizing enzyme, N-terminal domain
gene1779	748.9842649	930.8481164	-0.31361	0.025059	0.035771	gene1779	Peptidase family U32 C-terminal domain
gene1780	2406.87761	83.8013144	4.844	9.64E-59	1.32E-57	gene1780	Domain of unknown function (DUF1508)
gene1781	395.7604093	158.2477738	1.3224	2.95E-13	9.30E-13	gene1781	Transcriptional regulatory protein, C terminal
gene1782	333.2703449	171.6720381	0.95704	2.75E-07	6.21E-07	gene1782	HAMP domain
gene1783	146.2335154	88.37331893	0.72659	0.002012	0.0033	gene1783	Transmembrane secretion effector
gene1784	277.6937909	203.6552537	0.44737	0.016503	0.024162	gene1784	MMPL family
gene1785	338.7530395	240.8436962	0.49214	0.0070886	0.010918	gene1785	Protein export membrane protein
gene1786	422.1830472	166.2215249	1.3448	5.48E-14	1.79E-13	gene1786	Barrel-sandwich domain of CusB or HlyD membrane-fusion
gene1787	495.6213544	276.2135547	0.84345	4.71E-07	1.05E-06	gene1787	Aldo/keto reductase family
gene1788	368.5561104	1831.12512	-2.3128	2.85E-07	6.44E-07	gene1788	Protein of unknown function (DUF1255)
gene1789	283.6190709	1099.055408	-1.9542	3.78E-36	2.85E-35	gene1789	Putative exonuclease, RdgC
gene1791	93.33433912	279.9728038	-1.5848	3.13E-08	7.59E-08	gene1791	Sugar (and other) transporter
gene1792	2517.749468	558.4803216	2.1726	6.00E-32	4.10E-31	gene1792	Integron-associated effector binding protein
gene1793	1060.702218	260.6386589	2.0249	2.69E-37	2.09E-36	gene1793	Bacterial regulatory helix-turn-helix proteins, AraC family
gene1794	126.5477334	46.24266489	1.4524	6.22E-08	1.48E-07	gene1794	PTS HPr component phosphorylation site
gene1797	34.01221728	13.98767489	1.2819	0.0061733	0.009628	-//-
gene1798	10.1302155	2.195925286	2.2058	0.031844	0.044654	gene1798	PTS system, Lactose/Cellobiose specific IIB subunit
gene1799	19.06237835	48.48760907	-1.3469	0.00057591	0.00099288	gene1799	Protein of unknown function (DUF1294)
gene1803	218.6087464	401.125026	-0.8757	8.06E-07	1.77E-06	gene1803	Calcineurin-like phosphoesterase superfamily domain
gene1804	218.0966264	310.3562911	-0.50896	0.0052909	0.0083247	gene1804	Response regulator receiver domain
gene1805	383.6568921	153.2971749	1.3235	9.02E-13	2.77E-12	gene1805	Histidine kinase-like ATPase domain
gene1806	100.7402189	50.3483655	1.0006	0.00036319	0.00063877	gene1806	Bacterial extracellular solute-binding protein
gene1808	968.0527588	32.69533088	4.8879	1.15E-58	1.56E-57	gene1808	Sodium:solute symporter family
gene1809	166.4187047	3.156138141	5.7205	2.45E-30	1.57E-29	gene1809	Protein of unknown function, DUF485
gene1810	3189.895466	57.25165741	5.8	3.54E-66	5.65E-65	gene1810	Acetyl-coenzyme A synthetase N-terminus
gene1811	373.6413087	1225.61469	-1.7138	1.19E-29	7.55E-29	gene1811	Sodium:dicarboxylate symporter family
gene1812	267.3219066	428.7308624	-0.68149	0.0012038	0.0020183	gene1812	AAA domain (Cdc48 subfamily)
gene1813	3939.744882	7136.705382	-0.85716	5.92E-11	1.67E-10	gene1813	Outer membrane efflux protein
gene1814	181.3638256	322.1940626	-0.82904	5.52E-06	1.14E-05	gene1814	NUDIX domain
gene1815	327.4409676	443.1755279	-0.43664	0.0068718	0.010592	gene1815	Protein of unknown function (DUF1249)
gene1818	238.0717157	614.6165422	-1.3683	1.85E-16	6.79E-16	gene1818	Uncharacterised protein family (UPF0227)
gene1819	381.6220829	2510.619016	-2.7178	4.93E-75	9.61E-74	gene1819	Toprim domain
gene1821	61.35426355	145.2318993	-1.2431	1.13E-05	2.27E-05	gene1821	HAMP domain
gene1823	21.25071129	52.52877513	-1.3056	0.00072695	0.0012436	gene1823	PTS system fructose IIA component
gene1824	23.91301687	98.95438205	-2.049	9.47E-11	2.65E-10	gene1824	PTS system mannose/fructose/sorbose family IID component
gene1825	12.14979432	93.46643142	-2.9435	2.74E-16	9.93E-16	gene1825	PTS system sorbose-specific iic component
gene1826	4.881249853	140.9164696	-4.8514	2.23E-38	1.81E-37	gene1826	PTS system sorbose subfamily IIB component
gene1827	74.25989664	181.0875055	-1.286	2.97E-08	7.22E-08	gene1827	Bacterial regulatory proteins, gntR family
gene1828	87.71133293	232.7816207	-1.4081	4.16E-11	1.19E-10	gene1828	SIS domain
gene1829	1028.710941	2469.506753	-1.2634	7.83E-20	3.40E-19	gene1829	DNA gyrase C-terminal domain, beta-propeller
gene1830	438.7158955	1088.298836	-1.3107	3.09E-18	1.24E-17	gene1830	Acyltransferase
gene1831	424.7541681	1059.476235	-1.3187	2.05E-18	8.31E-18	gene1831	Multicopper oxidase
gene1833	249.2451855	879.3632112	-1.8189	2.03E-22	9.67E-22	gene1833	Molybdopterin oxidoreductase Fe4S4 domain
gene1834	597.6837812	331.5977394	0.84995	1.33E-07	3.08E-07	gene1834	IclR helix-turn-helix domain
gene1835	2873.147424	1959.208197	0.55236	3.70E-05	7.11E-05	gene1835	B12 binding domain
gene1836	58.16274698	32.95698001	0.81951	0.019361	0.028106	gene1836	SBF-like CPA transporter family (DUF4137)
gene1837	574.3637389	319.2318217	0.84736	1.19E-07	2.77E-07	gene1837	Amino acid kinase family
gene1838	439.6285198	250.9675537	0.80878	2.90E-06	6.11E-06	gene1838	TrkA-N domain
gene1839	3374.277207	5469.57046	-0.69685	1.66E-07	3.82E-07	gene1839	Phosphoglucose isomerase
gene1841	53.39609757	185.9306634	-1.8	6.10E-14	1.99E-13	gene1841	Sodium:dicarboxylate symporter family
gene1843	85.75980025	2390.230962	-4.8007	1.67E-22	7.97E-22	gene1843	Binding-protein-dependent transport system inner membrane component
gene1844	100.3880739	4503.479395	-5.4874	1.19E-17	4.62E-17	gene1844	Binding-protein-dependent transport system inner membrane component
gene1845	122.1528924	11974.1492	-6.6151	2.22E-61	3.23E-60	gene1845	Bacterial extracellular solute-binding protein
gene1846	15.04927228	10084.20292	-9.3882	4.85E-232	8.30E-230	gene1846	TOBE domain
gene1847	18.46546167	22149.26323	-10.228	8.86E-68	1.47E-66	gene1847	LamB porin
gene1848	55.58821438	6546.853944	-6.8799	1.22E-29	7.69E-29	gene1848	Maltose operon periplasmic protein precursor (MalM)
gene1849	178.0547006	237.2684049	-0.4142	0.032487	0.045455	gene1849	Chorismate lyase
gene1850	368.5680157	510.136868	-0.46895	0.0035622	0.0056995	gene1850	UbiA prenyltransferase family
gene1851	2408.07533	4488.822232	-0.89846	1.14E-11	3.33E-11	gene1851	Acyltransferase
gene1852	158.3757104	404.4044309	-1.3524	8.23E-14	2.65E-13	gene1852	Prokaryotic diacylglycerol kinase
gene1853	38.64112766	1553.436061	-5.3292	3.21E-131	1.72E-129	gene1853	Citrate transporter
gene1854	10.95596096	110.9975424	-3.3407	1.49E-10	4.13E-10	gene1854	ATP:dephospho-CoA triphosphoribosyl transferase
gene1855	4.123954306	138.9547915	-5.0744	1.61E-27	9.43E-27	gene1855	Apo-citrate lyase phosphoribosyl-dephospho-CoA transferase
gene1856	28.33164566	2064.468024	-6.1872	6.67E-27	3.78E-26	gene1856	Citrate lyase, alpha subunit (CitF)
gene1857	5.998289705	1002.34197	-7.3846	4.31E-29	2.64E-28	gene1857	C-C_Bond_Lyase of the TIM-Barrel fold
gene1858	0.543198435	88.48635328	-7.3478	3.89E-33	2.74E-32	gene1858	Malonate decarboxylase delta subunit (MdcD)
gene1859	16.03238863	1155.254905	-6.1711	4.47E-176	4.73E-174	gene1859	Acetyltransferase (GNAT) family
gene1862	423.9358715	1969.486363	-2.2159	1.18E-17	4.59E-17	gene1862	Peptidase S24-like
gene1864	2029.648127	332.736847	2.6088	5.11E-08	1.22E-07	gene1864	CsbD-like
gene1866	31.57160818	15.17870857	1.0566	0.025134	0.035855	-//-
gene1867	23.42769265	4.877282193	2.2641	0.00046262	0.00080726	-//-
gene1869	599.739829	1134.836331	-0.92008	3.61E-10	9.79E-10	gene1869	Dihydrouridine synthase (Dus)
gene1870	405.0863961	45.18534533	3.1643	0.00028644	0.00050761	gene1870	Phage shock protein G (Phageshock_PspG)
gene1872	478.4642632	1247.341982	-1.3824	1.43E-20	6.40E-20	gene1872	AAA domain
gene1873	416.0094015	975.7309377	-1.2299	4.16E-16	1.50E-15	gene1873	Alanine racemase, C-terminal domain
gene1874	257.2416888	553.9596221	-1.1067	2.90E-11	8.36E-11	gene1874	Iron-containing alcohol dehydrogenase
gene1877	6050.991918	24319.71693	-2.0069	1.07E-51	1.19E-50	gene1877	OmpW family
gene1881	127.5816233	1442.138259	-3.4987	1.33E-98	4.05E-97	-//-
gene1882	365.4505934	3481.178619	-3.2518	2.66E-105	8.91E-104	gene1882	Virulence factor SrfB
gene1883	387.7817173	3069.678183	-2.9848	2.59E-90	6.63E-89	gene1883	Putative bacterial virulence factor
gene1885	518.6207267	2123.555466	-2.0337	1.04E-44	9.67E-44	gene1885	Protein of unknown function (DUF535)
gene1888	76.30707881	384.3821584	-2.3327	1.10E-13	3.52E-13	gene1888	Orn/Lys/Arg decarboxylase, N-terminal domain
gene1889	81.95741121	189.2314882	-1.2072	6.31E-08	1.50E-07	gene1889	Amino acid permease
gene1891	155.5178549	32.48994798	2.259	5.29E-17	1.99E-16	gene1891	Glutathione S-transferase, C-terminal domain
gene1892	440.5447691	337.4171338	0.38476	0.021896	0.03157	gene1892	NikR C terminal nickel binding domain
gene1893	234.1623256	517.4577843	-1.1439	1.21E-11	3.52E-11	gene1893	Transglycosylase SLT domain
gene1894	61.1356067	251.4425379	-2.0401	2.12E-20	9.38E-20	gene1894	Bacterial Fe(2+) trafficking
gene1895	52.0766843	245.4216889	-2.2366	5.58E-23	2.74E-22	gene1895	Iron-sulfur binding domain of endonuclease III
gene1896	516.2656263	764.7180816	-0.56681	0.00015767	0.00028568	gene1896	Putative methyltransferase
gene1897	444.5633929	1085.46204	-1.2878	2.17E-17	8.33E-17	gene1897	Protein with unknown function (DUF469)
gene1898	5.570095482	0	Inf	0.0097762	0.014801	-//-
gene1900	145.2929796	261.7998186	-0.8495	1.28E-05	2.56E-05	gene1900	Glutaminase
gene1901	775.1475577	1159.982211	-0.58156	4.23E-05	8.10E-05	gene1901	Protein of unknown function (DUF2884)
gene1902	236.1180459	315.8929618	-0.41993	0.016521	0.024181	gene1902	Acyltransferase family
gene1903	135.224145	190.219927	-0.49232	0.020039	0.029025	gene1903	Bacterial regulatory proteins, gntR family
gene1905	41.62499851	22.16349566	0.90926	0.025731	0.036601	gene1905	RbsD / FucU transport protein family
gene1906	69.06120584	25.96515459	1.4113	3.63E-05	7.00E-05	gene1906	FGGY family of carbohydrate kinases, C-terminal domain
gene1907	69.35591197	37.08894254	0.90303	0.0037875	0.0060491	gene1907	L-fucose isomerase, C-terminal domain
gene1909	13.09432786	1.564780056	3.0649	0.016205	0.023781	-//-
gene1910	16.75947662	3.682523344	2.1862	0.0045473	0.0072185	gene1910	Class II Aldolase and Adducin N-terminal domain
gene1911	83.03205273	45.83582726	0.85719	0.0028351	0.0045857	gene1911	Iron-containing alcohol dehydrogenase
gene1912	4627.549185	696.7008497	2.7316	4.57E-81	1.02E-79	gene1912	Short repeat of unknown function (DUF308)
gene1913	37.32131062	1549.191794	-5.3754	9.13E-06	1.85E-05	gene1913	Major Facilitator Superfamily
gene1914	52.68907687	532.43234	-3.337	5.59E-62	8.21E-61	-//-
gene1916	398.4614876	154.4324675	1.3675	1.58E-13	5.04E-13	gene1916	Inner membrane protein YlaC
gene1918	32.42874085	12.59228529	1.3647	0.0043405	0.0069124	gene1918	Cytochrome bd terminal oxidase subunit II
gene1920	188.8960611	128.0798119	0.56055	0.0066972	0.010365	gene1920	Bacterial regulatory proteins, gntR family
gene1924	2746.234641	1954.515517	0.49064	0.0033496	0.0053749	gene1924	YfdX protein
gene1926	372.6238289	484.1080201	-0.37761	0.019236	0.027944	gene1926	Thioredoxin
gene1928	949.7086812	7338.349392	-2.9499	1.19E-25	6.47E-25	gene1928	Anaerobic c4-dicarboxylate membrane transporter
gene1929	7020.746962	37049.905	-2.3998	2.89E-23	1.43E-22	gene1929	Fumarase C C-terminus
gene1932	1034.0865	6220.310253	-2.5886	1.72E-76	3.46E-75	gene1932	Chaperonin 10 Kd subunit
gene1933	10782.32971	37603.64933	-1.8022	1.68E-42	1.50E-41	gene1933	TCP-1/cpn60 chaperonin family
gene1934	266.7722251	2142.415737	-3.0056	1.15E-38	9.31E-38	gene1934	Domain of unknown function (DUF4156)
gene1935	396.5476986	1798.230785	-2.181	9.62E-09	2.40E-08	gene1935	PTS HPr component phosphorylation site
gene1936	146.7501952	850.3149251	-2.5346	9.34E-11	2.61E-10	gene1936	DAK2 domain
gene1937	344.9555943	2432.729406	-2.8181	1.88E-09	4.88E-09	gene1937	Dak1 domain
gene1938	536.6071012	5809.257668	-3.4364	7.47E-24	3.80E-23	gene1938	Iron-containing alcohol dehydrogenase
gene1939	2140.968913	1620.757365	0.4016	0.0035443	0.0056729	gene1939	Protein of unknown function (DUF1190)
gene1940	3540.176944	2095.98893	0.75619	1.56E-08	3.86E-08	gene1940	Glutathionylspermidine synthase preATP-grasp
gene1941	2166.952263	1062.143791	1.0287	5.44E-05	0.00010305	gene1941	Hok/gef family
gene1942	7567.957423	209.0006009	5.1783	3.19E-227	5.26E-225	gene1942	Orn/Lys/Arg decarboxylase, N-terminal domain
gene1943	3180.0131	110.7211057	4.844	3.89E-181	4.81E-179	gene1943	Amino acid permease
gene1944	107.2522437	71.18535226	0.59136	0.0235	0.033708	gene1944	SprT-like zinc ribbon domain
gene1945	58.38518769	123.2651002	-1.0781	2.66E-05	5.19E-05	gene1945	Endonuclease I
gene1946	120.3497061	396.1094745	-1.7187	4.19E-20	1.83E-19	gene1946	RNA methyltransferase
gene1947	811.8914252	1951.838488	-1.2655	2.91E-19	1.23E-18	gene1947	RimK-like ATP-grasp domain
gene1950	73.01349301	8.872121538	3.0408	2.93E-13	9.22E-13	gene1950	ParE toxin of type II toxin-antitoxin system, parDE
gene1951	84.2451775	8.047795888	3.3879	4.06E-17	1.54E-16	gene1951	Antitoxin Phd_YefM, type II toxin-antitoxin system
gene1953	389.302261	689.855472	-0.8254	1.71E-07	3.92E-07	gene1953	Alanine racemase, N-terminal domain
gene1954	277.1225537	500.7386834	-0.85353	3.81E-07	8.51E-07	gene1954	YGGT family
gene1955	57.34416547	109.6994625	-0.93584	0.00048091	0.00083754	gene1955	Uncharacterised ACR, YggU family COG1872
gene1956	96.32658522	401.3966086	-2.059	5.54E-27	3.16E-26	gene1956	Ham1 family
gene1957	159.2177709	547.2046229	-1.7811	1.96E-24	1.02E-23	gene1957	HemN C-terminal domain
gene1960	248.0341429	523.7905141	-1.0785	9.34E-11	2.61E-10	gene1960	4Fe-4S single cluster domain
gene1961	883.470247	5274.118097	-2.5777	4.00E-75	7.83E-74	gene1961	Elongation factor P (EF-P) OB domain
gene1963	634.3866911	54.51218331	3.5407	1.16E-25	6.34E-25	gene1963	Entericidin EcnA/B family
gene1964	210.0742937	100.750711	1.0601	0.026271	0.03731	gene1964	Small Multidrug Resistance protein
gene1965	1211.264887	197.5769983	2.616	2.73E-55	3.35E-54	gene1965	Lipocalin / cytosolic fatty-acid binding protein family
gene1968	3142.082832	4242.57968	-0.43322	0.023867	0.03419	gene1968	4Fe-4S dicluster domain
gene1969	6571.907116	18371.28819	-1.4831	6.31E-13	1.95E-12	gene1969	Fumarate reductase flavoprotein C-term
gene1970	765.2174747	967.4016601	-0.33825	0.021469	0.030974	gene1970	tRNA synthetases class II (D, K and N)
gene1972	612.0642118	1162.216671	-0.92512	6.09E-10	1.63E-09	gene1972	Phosphatidylserine decarboxylase
gene1973	998.4674936	1576.641598	-0.65907	2.84E-06	6.00E-06	gene1973	50S ribosome-binding GTPase
gene1974	329.0753364	850.1824056	-1.3694	1.61E-18	6.55E-18	gene1974	Exonuclease
gene1975	32.13447013	16.4348978	0.96736	0.034167	0.047641	-//-
gene1980	466.532136	265.0183009	0.81588	2.22E-06	4.74E-06	gene1980	4Fe-4S double cluster binding domain
gene1981	832.8048499	572.1818465	0.5415	0.00032153	0.00056866	gene1981	Hydroxyethylthiazole kinase family
gene1986	3417.6815	5989.643889	-0.80945	5.05E-10	1.36E-09	gene1986	Hfq protein
gene1987	3262.396735	4116.227663	-0.33539	0.010425	0.015725	gene1987	Ferrous iron transport protein B
gene1988	5883.142216	7513.650609	-0.35293	0.0061977	0.0096593	gene1988	Bacterial membrane protein N terminal
gene1989	4503.991545	6243.050038	-0.47105	0.000264	0.00046915	gene1989	SPFH domain / Band 7 family
gene1990	455.1372546	257.4938992	0.82176	0.00012395	0.00022782	gene1990	Uncharacterized protein conserved in bacteria (DUF2065)
gene1991	6320.760393	14487.3772	-1.1966	4.65E-20	2.03E-19	gene1991	Adenylosuccinate synthetase
gene1992	938.8487496	607.2570717	0.62859	2.70E-05	5.26E-05	gene1992	Transcriptional regulator
gene1993	15161.62212	6875.062865	1.141	1.41E-18	5.75E-18	gene1993	S1 RNA binding domain
gene1994	427.7139745	1099.916855	-1.3627	1.10E-19	4.75E-19	gene1994	RNA 2'-O ribose methyltransferase substrate binding
gene1995	1182.048601	270.2847381	2.1287	1.09E-29	6.91E-29	gene1995	Acyl-CoA dehydrogenase, C-terminal domain
gene1996	144.5810903	102.2717494	0.49947	0.031055	0.043644	gene1996	Protein of unknown function (DUF1471)
gene1997	621.3845926	385.8984326	0.68727	1.92E-05	3.80E-05	gene1997	Protein of unknown function (DUF1471)
gene1999	289.4475852	54.05787886	2.4207	4.28E-27	2.46E-26	gene1999	Protein of unknown function (DUF1471)
gene2000	4904.445912	24048.5243	-2.2938	9.28E-66	1.45E-64	gene2000	Ribosomal protein S6
gene2001	653.595603	2565.708234	-1.9729	1.31E-43	1.20E-42	-//-
gene2002	258.7241174	608.7180288	-1.2344	5.83E-14	1.91E-13	gene2002	Ribosomal protein S18
gene2003	2444.243226	12032.85872	-2.2995	4.91E-65	7.58E-64	gene2003	Ribosomal protein L9, N-terminal domain
gene2005	1209.176447	520.9880576	1.2147	2.89E-16	1.05E-15	gene2005	Opacity-associated protein A N-terminal motif
gene2006	392.4908962	3324.366736	-3.0823	4.21E-96	1.21E-94	gene2006	Domain amino terminal to FKBP-type peptidyl-prolyl isomerase
gene2007	15.86406994	47.79958262	-1.5912	0.00012193	0.00022429	gene2007	Domain of Unknown function (DUF542)
gene2008	11.17461781	2.691595303	2.0537	0.025413	0.036207	-//-
gene2009	631.7705593	158.4275158	1.9956	1.73E-30	1.11E-29	gene2009	Aminoglycoside/hydroxyurea antibiotic resistance kinase
gene2010	227.3265034	1990.410183	-3.1302	3.59E-19	1.50E-18	gene2010	Calcineurin-like phosphoesterase
gene2011	703.0910973	1032.820525	-0.55481	0.00013426	0.00024524	gene2011	Inositol monophosphatase family
gene2012	495.3499134	132.327913	1.9043	2.16E-25	1.17E-24	gene2012	Bacterial protein of unknown function (YtfJ_HI0045)
gene2014	578.0391862	1255.438277	-1.119	2.46E-14	8.20E-14	gene2014	Peptide methionine sulfoxide reductase
gene2019	536.0889891	6631.468555	-3.6288	9.14E-135	5.21E-133	gene2019	Inorganic pyrophosphatase
gene2020	1403.562469	2788.576283	-0.99044	2.81E-13	8.88E-13	gene2020	Fructose-1-6-bisphosphatase, N-terminal domain
gene2021	967.6376101	1933.345653	-0.99856	9.36E-13	2.87E-12	gene2021	Mur ligase family, glutamate ligase domain
gene2022	90.23977832	40.43371195	1.1582	0.00014152	0.00025778	gene2022	Protein of unknown function (DUF1471)
gene2023	86.10065692	39.20213668	1.1351	0.0002051	0.00036771	gene2023	Protein of unknown function (DUF1471)
gene2024	605.8338004	1039.035622	-0.77825	1.26E-07	2.92E-07	gene2024	Arginine repressor, C-terminal domain
gene2025	9897.262742	4418.405825	1.1635	4.90E-19	2.04E-18	gene2025	lactate/malate dehydrogenase, NAD binding domain
gene2028	2460.49421	10188.56793	-2.0499	5.50E-53	6.32E-52	gene2028	Ribosomal prokaryotic L21 protein
gene2029	715.9184967	1825.855774	-1.3507	2.13E-16	7.80E-16	gene2029	Ribosomal L27 protein
gene2030	434.8809402	838.4298658	-0.94707	4.25E-10	1.15E-09	gene2030	EamA-like transporter family
gene2032	178.4602866	258.3083985	-0.53349	0.0045966	0.0072943	gene2032	His Kinase A (phospho-acceptor) domain
gene2033	148.5856073	302.7085035	-1.0266	1.08E-07	2.52E-07	gene2033	Transcriptional regulatory protein, C terminal
gene2034	401.7294256	1217.799905	-1.6	1.67E-26	9.29E-26	gene2034	Beta-lactamase enzyme family
gene2035	584.6022617	2519.759958	-2.1078	3.74E-49	3.90E-48	gene2035	Transcription elongation factor, GreA/GreB, C-term
gene2038	9106.200672	15354.36118	-0.75373	5.18E-09	1.31E-08	gene2038	AAA domain (dynein-related subfamily)
gene2039	131.1580966	621.9404323	-2.2455	4.34E-37	3.33E-36	gene2039	Pterin binding enzyme
gene2040	972.0622866	2314.808612	-1.2518	2.63E-19	1.11E-18	gene2040	Phosphoglucomutase/phosphomannomutase, C-terminal domain
gene2042	1030.164311	7559.96529	-2.8755	2.09E-93	5.63E-92	gene2042	Preprotein translocase SecG subunit
gene2043	116.549146	1398.082134	-3.5844	1.86E-101	5.84E-100	-//-
gene2044	379.437566	2473.741618	-2.7048	1.37E-74	2.65E-73	gene2044	RimP C-terminal SH3 domain
gene2045	2563.825393	8420.916816	-1.7157	6.99E-38	5.51E-37	gene2045	Helix-hairpin-helix domain
gene2046	6681.625537	24086.06934	-1.8499	9.08E-45	8.48E-44	gene2046	Ras family
gene2047	560.9489382	964.0869616	-0.78129	1.19E-07	2.76E-07	gene2047	Ribosome-binding factor A
gene2048	790.5914916	2898.161577	-1.8741	1.80E-40	1.52E-39	gene2048	Pseudouridine synthase II TruB, C-terminal
gene2049	1874.809977	13884.24894	-2.8886	1.32E-31	8.92E-31	gene2049	Ribosomal protein S15
gene2050	29.90451474	94.14524645	-1.6545	5.32E-05	0.0001008	-//-
gene2051	7455.433836	15574.44432	-1.0628	1.92E-16	7.02E-16	gene2051	KH domain
gene2052	11817.70255	7761.970261	0.60645	4.12E-06	8.55E-06	gene2052	Tetratricopeptide repeat
gene2053	3821.537358	8861.085655	-1.2133	2.21E-08	5.42E-08	gene2053	DbpA RNA binding domain
gene2054	132.2369574	419.6697089	-1.6661	1.28E-19	5.48E-19	gene2054	Sulphur transport
gene2056	284.5114696	139.3516896	1.0298	1.05E-07	2.46E-07	gene2056	Luciferase-like monooxygenase
gene2058	117.9547172	366.2804127	-1.6347	2.00E-17	7.70E-17	-//-
gene2059	100.5269293	569.5716738	-2.5023	6.11E-21	2.76E-20	gene2059	Serine dehydratase alpha chain
gene2060	260.9503839	904.2069236	-1.7929	4.08E-23	2.01E-22	gene2060	Peptidase family U32
gene2061	194.143475	1041.722047	-2.4238	1.16E-16	4.29E-16	gene2061	Peptidase family U32
gene2062	352.968286	839.0893621	-1.2493	1.15E-15	4.08E-15	gene2062	SCP-2 sterol transfer family
gene2063	435.7373286	691.5135377	-0.6663	1.98E-05	3.90E-05	gene2063	Acetyltransferase (GNAT) domain
gene2066	142.0982412	316.4569874	-1.1551	9.33E-10	2.47E-09	gene2066	FR47-like protein
gene2068	129.9408158	67.44429973	0.94609	0.00023336	0.00041636	gene2068	GIY-YIG catalytic domain
gene2069	224.6641978	133.3479082	0.75258	0.00028504	0.00050532	gene2069	Pyridoxamine 5'-phosphate oxidase
gene2070	4954.149975	1379.893338	1.8441	3.34E-28	2.00E-27	gene2070	Semialdehyde dehydrogenase, NAD binding domain
gene2071	99.76547776	42.63004923	1.2267	2.48E-05	4.85E-05	gene2071	Metallo-beta-lactamase superfamily
gene2076	12.37145915	2.790254092	2.1485	0.011688	0.017516	gene2076	P-loop containing region of AAA domain
gene2082	12.73877118	1.418654456	3.1666	0.001874	0.0030815	gene2082	Binding-protein-dependent transport system inner membrane component
gene2083	17.13770479	2.654366887	2.6907	0.026626	0.037742	gene2083	ABC transporter, phosphonate, periplasmic substrate-binding protein
gene2085	325.4204546	111.0042586	1.5517	8.04E-15	2.75E-14	gene2085	Protein of unknown function (DUF2384)
gene2086	194.335336	59.9260891	1.6973	1.19E-12	3.62E-12	gene2086	RES domain
gene2087	36.37637332	129.2808983	-1.8294	0.00085653	0.0014569	gene2087	4Fe-4S single cluster domain
gene2088	995.380991	3824.150659	-1.9418	8.25E-10	2.19E-09	gene2088	ATP cone domain
gene2089	8.779383361	40.93806827	-2.2213	4.06E-06	8.44E-06	-//-
gene2090	6.334958747	0.855452828	2.8886	0.035777	0.049777	-//-
gene2091	260.5269627	160.2077081	0.70149	0.00042358	0.00074088	gene2091	Pirin
gene2092	343.0059538	987.5967209	-1.5257	9.63E-23	4.65E-22	gene2092	Bacterial regulatory helix-turn-helix protein, lysR family
gene2093	62.30602435	227.3813623	-1.8677	1.78E-16	6.54E-16	gene2093	EamA-like transporter family
gene2094	798.9052148	483.0953733	0.72572	0.00014744	0.0002678	gene2094	Integral membrane protein TerC family
gene2095	215.9157979	155.2351762	0.47601	0.016362	0.024003	gene2095	Peptidase C26
gene2096	855.6477844	221.0311235	1.9528	7.14E-33	5.00E-32	gene2096	EamA-like transporter family
gene2097	409.8287423	937.4538454	-1.1937	4.36E-15	1.51E-14	gene2097	Oxidoreductase family, NAD-binding Rossmann fold
gene2098	57.73492487	134.3838139	-1.2188	1.50E-06	3.23E-06	gene2098	Protein of unknown function DUF45
gene2099	421.1934478	1557.241394	-1.8864	3.76E-37	2.90E-36	gene2099	Ribosomal protein L11 methyltransferase (PrmA)
gene2103	1970.907209	222.210796	3.1489	1.82E-88	4.51E-87	gene2103	Bacterial OB fold (BOF) protein
gene2104	1345.448881	95.83174716	3.8114	1.62E-85	3.81E-84	gene2104	FAD binding domain
gene2106	331.7727809	73.5998959	2.1724	1.53E-25	8.29E-25	gene2106	Fic/DOC family
gene2107	153.5821069	39.63968949	1.954	2.35E-13	7.42E-13	-//-
gene2111	116.4905275	170.3525675	-0.54831	0.010406	0.015701	gene2111	Uracil DNA glycosylase superfamily
gene2114	1430.801996	11165.75829	-2.9642	1.59E-35	1.19E-34	gene2114	Ribosomal protein S21
gene2115	244.2920745	974.0224253	-1.9953	2.85E-36	2.16E-35	gene2115	Glycoprotease family
gene2117	217.6793483	496.6717633	-1.1901	4.01E-12	1.19E-11	gene2117	Dihydroneopterin aldolase
gene2118	153.8126457	482.7712901	-1.6502	8.25E-21	3.72E-20	gene2118	Bacitracin resistance protein BacA
gene2119	570.5225849	750.9874955	-0.3965	0.0085865	0.013111	gene2119	HD domain
gene2120	250.5766634	713.7077658	-1.5101	1.50E-20	6.69E-20	gene2120	Bacterial SH3 domain
gene2121	96.47440121	197.8816782	-1.0364	1.72E-06	3.70E-06	gene2121	Phosphate transporter family
gene2123	647.2041396	1285.587947	-0.99014	7.19E-12	2.12E-11	gene2123	CYTH domain
gene2125	86.31813412	39.76575029	1.1181	0.00020774	0.00037217	gene2125	Post-segregation antitoxin CcdA
gene2126	107.707392	53.78123919	1.0019	0.00018897	0.00034002	gene2126	CcdB protein
gene2127	959.6070604	1452.979599	-0.5985	2.21E-05	4.34E-05	gene2127	Bacterial lipid A biosynthesis acyltransferase
gene2128	912.872537	2480.986886	-1.4424	3.77E-25	2.02E-24	gene2128	Carbohydrate kinase
gene2129	288.9404286	834.8180801	-1.5307	2.87E-22	1.36E-21	gene2129	Amino acid permease
gene2130	201.6511473	497.4102476	-1.3026	2.93E-14	9.69E-14	gene2130	Membrane fusogenic activity
gene2131	2469.751965	1269.331346	0.9603	4.00E-12	1.19E-11	gene2131	3,4-dihydroxy-2-butanone 4-phosphate synthase
gene2134	44.69688782	119.4532029	-1.4182	2.00E-07	4.56E-07	gene2134	Sugar (and other) transporter
gene2135	190.3192536	1123.544354	-2.5616	6.61E-50	7.07E-49	gene2135	Ferric iron reductase FhuF-like transporter
gene2136	29.5750413	103.8434547	-1.812	1.24E-09	3.25E-09	gene2136	Acetyltransferase (GNAT) domain
gene2137	57.13766773	418.6281866	-2.8732	6.24E-34	4.48E-33	gene2137	L-lysine 6-monooxygenase (NADPH-requiring)
gene2138	152.5394462	562.0956122	-1.8816	6.22E-27	3.54E-26	gene2138	TonB-dependent Receptor Plug Domain
gene2150	148.5525739	1167.506564	-2.9744	2.56E-72	4.66E-71	gene2150	Ribosomal protein L11 methyltransferase (PrmA)
gene2151	48.74482449	153.2655226	-1.6527	7.51E-11	2.11E-10	gene2151	DNA polymerase III psi subunit
gene2153	47.32175858	113.384887	-1.2607	3.49E-06	7.28E-06	gene2153	Helix-turn-helix domain
gene2154	177.0829041	312.2676185	-0.81836	9.37E-06	1.90E-05	gene2154	HipA N-terminal domain
gene2155	681.3258122	2312.629873	-1.7631	9.09E-36	6.84E-35	gene2155	Elongation factor Tu domain 2
gene2157	16699.34689	953.5974118	4.1303	8.17E-174	8.45E-172	gene2157	BON domain
gene2158	7743.589475	330.3438132	4.551	1.43E-118	6.07E-117	gene2158	Protein of unknown function (DUF1328)
gene2159	2366.149395	828.0520072	1.5147	4.84E-27	2.77E-26	gene2159	Patatin-like phospholipase
gene2160	177.4041606	126.4574398	0.48839	0.023623	0.033873	gene2160	TatD related DNase
gene2161	267.9819381	2804.076871	-3.3873	1.87E-108	6.59E-107	gene2161	Nucleoside recognition
gene2163	117.7826463	63.2133623	0.89783	0.00049288	0.00085671	gene2163	SAF domain
gene2166	78.30398614	120.7511697	-0.62488	0.013085	0.019505	gene2166	Major Facilitator Superfamily
gene2167	1190.765543	844.6964363	0.49538	0.00072749	0.0012441	gene2167	FCD domain
gene2170	163.6881946	346.8530719	-1.0834	4.34E-08	1.04E-07	-//-
gene2171	331.3850933	431.707795	-0.38155	0.018879	0.027461	gene2171	SNARE associated Golgi protein
gene2172	88.4308532	192.2232869	-1.1202	3.16E-07	7.11E-07	gene2172	SecD export protein N-terminal TM region
gene2173	1845.169419	1031.851739	0.83852	1.05E-06	2.28E-06	gene2173	Protein of unknown function (DUF1090)
gene2174	6718.107544	4204.973206	0.67596	0.0011334	0.0019046	gene2174	Bacterial protein of unknown function (DUF883)
gene2175	1607.835565	619.9732507	1.3748	1.47E-21	6.82E-21	gene2175	Putative Actinobacterial Holin-X, holin superfamily III
gene2176	196.7070914	61.49873148	1.6774	1.10E-12	3.36E-12	gene2176	YqjK-like protein
gene2177	72.31400837	263.8933427	-1.8676	4.88E-18	1.94E-17	gene2177	DoxX
gene2178	1548.821299	462.6512666	1.7432	1.27E-31	8.60E-31	gene2178	Glutathione S-transferase, C-terminal domain
gene2180	2523.450636	1538.408633	0.71396	1.24E-07	2.89E-07	gene2180	Protein of unknown function (DUF3029)
gene2181	2519.137561	12211.44311	-2.2772	4.44E-52	4.99E-51	gene2181	DeoC/LacD family aldolase
gene2182	13.63833382	133.9341717	-3.2958	2.99E-25	1.61E-24	-//-
gene2183	1795.53553	12728.0829	-2.8255	6.56E-40	5.48E-39	gene2183	Glycosyl transferase family, helical bundle domain
gene2184	5005.920912	18748.17618	-1.905	1.51E-46	1.48E-45	gene2184	Metalloenzyme superfamily
gene2185	2642.795245	19086.54281	-2.8524	3.30E-95	9.36E-94	gene2185	Phosphorylase superfamily
gene2186	192.1169777	382.3001985	-0.99272	4.14E-08	9.98E-08	gene2186	Major Facilitator Superfamily
gene2187	5378.934698	2108.225129	1.3513	2.35E-24	1.22E-23	gene2187	S-adenosylmethionine synthetase, N-terminal domain
gene2190	7158.74678	3010.777253	1.2496	4.13E-21	1.88E-20	gene2190	Pyridoxal-dependent decarboxylase, pyridoxal binding domain
gene2191	819.8785319	1024.743685	-0.32178	0.02632	0.037356	gene2191	PHP domain
gene2192	918.5750042	1947.45567	-1.0841	1.27E-14	4.32E-14	gene2192	Arginase family
gene2196	105.6140276	1615.591935	-3.9352	3.54E-120	1.61E-118	gene2196	Molybdopterin oxidoreductase
gene2197	224.2284042	5857.500713	-4.7072	5.47E-97	1.59E-95	gene2197	Molydopterin dinucleotide binding domain
gene2198	66.73941647	1428.288842	-4.4196	4.95E-135	2.86E-133	gene2198	4Fe-4S binding domain
gene2199	52.99823754	985.094586	-4.2162	4.89E-112	1.83E-110	gene2199	Prokaryotic cytochrome b561
gene2201	297.1511796	676.0764932	-1.186	1.58E-13	5.03E-13	gene2201	Peptidase family M48
gene2202	27.85351705	91.05591181	-1.7089	8.06E-07	1.77E-06	-//-
gene2203	5213.6546	19606.68427	-1.911	6.81E-27	3.86E-26	gene2203	Transketolase, C-terminal domain
gene2205	1035.712351	4685.313996	-2.1775	3.62E-55	4.43E-54	gene2205	Glyceraldehyde 3-phosphate dehydrogenase, NAD binding domain
gene2206	9118.500096	18915.57601	-1.0527	3.48E-09	8.88E-09	gene2206	Phosphoglycerate kinase
gene2207	12678.07756	22294.64024	-0.81436	3.44E-10	9.34E-10	gene2207	Fructose-bisphosphate aldolase class-II
gene2208	897.4787825	1775.159083	-0.984	2.44E-12	7.34E-12	gene2208	Conserved TM helix
gene2210	2789.328953	1129.688494	1.304	2.98E-21	1.36E-20	gene2210	Protein of unknown function (DUF541)
gene2212	406.2059603	1403.054106	-1.7883	4.01E-33	2.82E-32	gene2212	Ribose 5-phosphate isomerase A (phosphoriboisomerase A)
gene2214	1161.131789	422.6083515	1.4581	5.90E-22	2.77E-21	gene2214	NAD binding domain of 6-phosphogluconate dehydrogenase
gene2215	1196.778406	235.3564565	2.3462	2.84E-41	2.46E-40	gene2215	5-formyltetrahydrofolate cyclo-ligase family
gene2217	468.4299821	1565.342257	-1.7406	1.40E-32	9.77E-32	gene2217	Uncharacterised protein family (UPF0149)
gene2218	784.0365147	2070.58219	-1.401	3.73E-23	1.85E-22	gene2218	Aminopeptidase P, N-terminal domain
gene2219	693.7565385	1069.69471	-0.6247	1.82E-05	3.59E-05	gene2219	Squalene epoxidase
gene2223	1798.804647	1071.353261	0.7476	7.24E-08	1.72E-07	gene2223	Glycine cleavage H-protein
gene2224	8931.115119	4313.466348	1.05	9.00E-16	3.20E-15	gene2224	Beta-eliminating lyase
gene2226	131.0571748	10.96369879	3.5794	1.78E-19	7.58E-19	gene2226	Alpha-acetolactate decarboxylase
gene2227	248.1523689	61.19902994	2.0196	4.14E-19	1.73E-18	gene2227	Thiamine pyrophosphate enzyme, central domain
gene2228	306.4695104	176.95451	0.79237	3.34E-05	6.46E-05	gene2228	Sodium:alanine symporter family
gene2229	367.2969223	191.2089809	0.9418	4.45E-07	9.92E-07	gene2229	Haemolysin-III related
gene2230	887.9888473	17798.40678	-4.3251	1.71E-100	5.30E-99	gene2230	Nucleoside-specific channel-forming protein, Tsx
gene2231	1486.180989	709.2538354	1.0672	6.38E-14	2.08E-13	gene2231	Shikimate dehydrogenase substrate binding domain
gene2232	814.7805724	2014.487108	-1.3059	1.65E-20	7.35E-20	gene2232	Aminomethyltransferase folate-binding domain
gene2235	241.6794889	489.9688931	-1.0196	1.29E-09	3.39E-09	gene2235	Flavodoxin
gene2237	675.7721185	1032.536345	-0.61158	3.57E-05	6.88E-05	gene2237	Disulfide bond isomerase protein N-terminus
gene2238	874.6998009	2240.784584	-1.3571	1.94E-22	9.24E-22	gene2238	DHH family
gene2239	19.12366431	7.365046689	1.3766	0.031977	0.044784	-//-
gene2240	2934.007931	5947.221874	-1.0193	1.51E-14	5.08E-14	gene2240	RF-1 domain
gene2241	9376.163085	23379.51682	-1.3182	4.59E-24	2.35E-23	gene2241	OB-fold nucleic acid binding domain
gene2247	8.029623876	0.77727083	3.3688	0.010668	0.016058	-//-
gene2249	34.47099117	13.51940689	1.3504	0.022227	0.032017	gene2249	PilZ domain
gene2250	47.87593648	22.4631972	1.0917	0.0040287	0.0064274	gene2250	Bacterial cellulose synthase subunit
gene2253	37.78808765	20.70151155	0.8682	0.030276	0.042697	gene2253	Glycosyl hydrolases family 8
gene2255	498.1528794	23.58628727	4.4006	4.55E-23	2.24E-22	gene2255	YaiA protein
gene2256	44.63603727	77.98150808	-0.80492	0.0083662	0.012797	gene2256	Bacterial regulatory helix-turn-helix protein, lysR family
gene2257	527.3515936	166.0374307	1.6673	0.016027	0.023581	gene2257	Pyridoxal-dependent decarboxylase, C-terminal sheet domain
gene2258	257.7125901	943.6559047	-1.8725	4.53E-27	2.60E-26	gene2258	Bacterial regulatory protein, Fis family
gene2261	166.3130648	852.3993561	-2.3576	2.66E-45	2.52E-44	gene2261	AIR synthase related protein, N-terminal domain
gene2262	120.7596936	740.8233287	-2.617	2.19E-21	1.00E-20	gene2262	Hydrogenase formation hypA family
gene2263	11.94704879	87.2456797	-2.8684	2.41E-15	8.42E-15	gene2263	HupF/HypC family
gene2264	134.9631848	1070.008309	-2.987	1.36E-14	4.61E-14	gene2264	CobW/HypB/UreG, nucleotide-binding domain
gene2265	22.37156666	198.7635061	-3.1513	1.24E-23	6.28E-23	gene2265	Hydrogenase/urease nickel incorporation, metallochaperone, hypA
gene2266	653.0609381	1887.209043	-1.531	2.98E-09	7.64E-09	gene2266	Acylphosphatase
gene2268	22.18770876	91.20960087	-2.0394	6.35E-06	1.30E-05	gene2268	4Fe-4S binding domain
gene2269	202.7394359	468.7004608	-1.209	4.04E-12	1.20E-11	gene2269	Molydopterin dinucleotide binding domain
gene2270	20.98667979	128.3209843	-2.6122	4.68E-18	1.86E-17	gene2270	Molybdopterin oxidoreductase Fe4S4 domain
gene2272	36.7630084	65.42645121	-0.83162	0.011512	0.01727	gene2272	Formate hydrogenlyase maturation protein HycH
gene2279	210.1724835	501.8098706	-1.2556	2.51E-13	7.92E-13	gene2279	Periplasmic binding protein domain
gene2280	163.3262493	323.0132068	-0.98384	1.51E-07	3.48E-07	gene2280	Periplasmic binding protein domain
gene2282	437.9188697	646.4854935	-0.56195	0.00035826	0.00063086	gene2282	Acyltransferase
gene2283	408.0792426	317.7294031	0.36105	0.03564	0.049601	gene2283	Major Facilitator Superfamily
gene2285	66.72418606	19.65484238	1.7633	5.97E-05	0.00011292	gene2285	Alkaline phosphatase
gene2286	263.2475468	374.7997665	-0.5097	0.0039704	0.0063389	-//-
gene2287	70.99763473	153.4530138	-1.112	3.48E-06	7.26E-06	gene2287	Integral membrane protein TerC family
gene2288	57.34078538	162.1737325	-1.4999	1.00E-09	2.65E-09	gene2288	DNA mismatch repair enzyme MutH
gene2289	390.6864986	724.6337111	-0.89124	8.61E-09	2.16E-08	gene2289	NUDIX domain
gene2290	1127.108069	1738.831321	-0.62549	5.99E-06	1.23E-05	gene2290	GAF domain
gene2291	245.8548344	641.4377646	-1.3835	3.09E-17	1.18E-16	gene2291	Septum formation initiator
gene2292	118.9167771	496.0502355	-2.0605	1.15E-29	7.30E-29	gene2292	MobA-like NTP transferase domain
gene2293	319.2810774	430.4990553	-0.43118	0.010272	0.015515	gene2293	YgbB family
gene2294	788.5095105	1063.213766	-0.43123	0.0024161	0.003938	gene2294	tRNA pseudouridine synthase D (TruD)
gene2296	338.9463251	474.0686548	-0.48404	0.0031848	0.0051215	gene2296	Protein-L-isoaspartate(D-aspartate) O-methyltransferase (PCMT)
gene2297	8759.34759	3153.123749	1.474	6.51E-14	2.12E-13	gene2297	LysM domain
gene2298	18643.08728	2024.141647	3.2033	1.38E-115	5.63E-114	gene2298	Sigma-70 factor, region 1.2
gene2299	627.9450634	1695.510458	-1.433	2.20E-23	1.10E-22	gene2299	MutS family domain IV
gene2300	191.6074935	70.95411945	1.4332	7.66E-10	2.04E-09	gene2300	Pertactin
gene2301	75.12152572	145.7348106	-0.95605	7.31E-05	0.00013738	gene2301	Transcriptional regulatory protein, C terminal
gene2302	262.5064075	934.0572863	-1.8312	8.96E-31	5.84E-30	gene2302	Transglycosylase SLT domain
gene2303	187.8668575	761.0124852	-2.0182	6.96E-34	4.98E-33	gene2303	Competence-damaged protein
gene2304	1417.129955	6106.574607	-2.1074	1.83E-53	2.14E-52	gene2304	Rad51
gene2305	62.4017055	228.4504724	-1.8722	1.57E-16	5.80E-16	gene2305	RecX family
gene2306	6142.588878	14539.84385	-1.2431	1.60E-21	7.36E-21	gene2306	Threonyl and Alanyl tRNA synthetase second additional domain
gene2308	12.40628976	1.84638087	2.7483	0.0048169	0.0076113	-//-
gene2310	11.34256439	30.0115979	-1.4038	0.0056994	0.0089421	-//-
gene2311	80.91601742	209.4324584	-1.372	0.00080882	0.0013789	-//-
gene2312	434.0731876	583.0195744	-0.42561	0.006381	0.0099275	gene2312	haloacid dehalogenase-like hydrolase
gene2313	167.8443115	436.4229108	-1.3786	1.14E-14	3.86E-14	gene2313	SNARE associated Golgi protein
gene2314	1151.256928	2641.953657	-1.1984	1.98E-18	8.04E-18	gene2314	Glutamate-cysteine ligase
gene2315	2896.317853	2172.490815	0.41487	0.0018857	0.0030996	gene2315	S-Ribosylhomocysteinase (LuxS)
gene2318	7.241685347	25.01476813	-1.7884	0.0017824	0.0029386	-//-
gene2319	772.0699607	4101.590173	-2.4094	9.11E-66	1.43E-64	gene2319	Zeta toxin
gene2320	580.9207429	4473.606812	-2.945	2.33E-57	3.05E-56	gene2320	Ribosomal protein S16
gene2321	1509.241622	10990.26544	-2.8643	1.67E-94	4.69E-93	gene2321	PRC-barrel domain
gene2322	2481.06505	19593.12587	-2.9813	2.11E-103	6.76E-102	gene2322	tRNA (Guanine-1)-methyltransferase
gene2323	985.2348725	10130.97884	-3.3622	1.24E-123	6.15E-122	gene2323	Ribosomal protein L19
gene2324	103.2829927	296.3213524	-1.5206	1.42E-12	4.29E-12	gene2324	Protein of unknown function, DUF481
gene2325	397.8059525	1863.183447	-2.2276	3.49E-11	1.00E-10	gene2325	Anaerobic c4-dicarboxylate membrane transporter
gene2326	120.3671375	65.18900403	0.88474	0.0045165	0.0071723	gene2326	Protein of unknown function (DUF2799)
gene2328	153.7622759	445.3518064	-1.5342	2.69E-17	1.03E-16	gene2328	DAHP synthetase I family
gene2329	357.7650797	459.3914014	-0.36071	0.030974	0.043543	gene2329	Chorismate mutase type II
gene2330	775.2295197	334.9874865	1.2105	1.37E-14	4.64E-14	gene2330	Chorismate mutase type II
gene2331	66097.90645	23044.67615	1.5202	1.88E-31	1.26E-30	gene2331	Sigma 54 modulation protein / S30EA ribosomal protein
gene2332	970.1971023	3613.482995	-1.897	2.38E-42	2.11E-41	gene2332	Tetratricopeptide repeat
gene2334	537.6531819	324.9512254	0.72645	1.22E-05	2.45E-05	gene2334	Multi-copper polyphenol oxidoreductase laccase
gene2335	17015.89258	11793.62768	0.52888	2.72E-05	5.29E-05	gene2335	Sigma-54 interaction domain
gene2336	127.625755	66.33506009	0.94408	0.00019624	0.00035253	gene2336	Autotransporter beta-domain
gene2337	510.552464	828.2037322	-0.69793	3.94E-06	8.19E-06	gene2337	HTH domain
gene2338	94.98707301	258.2787102	-1.4431	2.60E-12	7.80E-12	gene2338	KDGP aldolase
gene2339	79.26024336	231.2224167	-1.5446	1.35E-12	4.09E-12	gene2339	Beta-eliminating lyase
gene2340	42.97539522	123.6388466	-1.5245	1.80E-08	4.43E-08	gene2340	Amidohydrolase family
gene2341	29.88863508	82.89188153	-1.4716	3.28E-06	6.87E-06	gene2341	Domain of unknown function (DUF4310)
gene2342	37.71176122	111.1459309	-1.5594	4.04E-08	9.74E-08	gene2342	Domain of unknown function (DUF4311)
gene2343	7.61278123	85.19174286	-3.4842	6.79E-19	2.81E-18	gene2343	Domain of unknown function (DUF4312)
gene2344	9.644115401	95.76080649	-3.3117	1.30E-15	4.58E-15	gene2344	Glycine-rich SFCGS
gene2345	7.356285793	63.6320863	-3.1127	6.23E-09	1.57E-08	-//-
gene2346	248.7535048	517.4306812	-1.0566	3.24E-10	8.82E-10	gene2346	Rnk N-terminus
gene2348	187.3199069	297.9737349	-0.66968	0.00040629	0.00071177	gene2348	Transglutaminase-like superfamily
gene2349	329.4029493	72.19261994	2.1899	3.82E-25	2.05E-24	gene2349	Prokaryotic cytochrome b561
gene2350	318.5869917	138.6245777	1.2005	1.25E-06	2.71E-06	gene2350	Cytochrome b562
gene2351	1724.472581	2221.178343	-0.36517	0.006741	0.010418	gene2351	Putative modulator of DNA gyrase
gene2352	313.1291057	847.1335339	-1.4358	3.48E-20	1.53E-19	gene2352	Protein of unknown function (DUF615)
gene2353	613.3545017	89.48379455	2.777	1.05E-49	1.11E-48	gene2353	Barstar (barnase inhibitor)
gene2354	809.7398857	251.4237091	1.6873	2.90E-12	8.68E-12	gene2354	ribonuclease
gene2355	8453.745827	926.6958344	3.1894	9.28E-94	2.56E-92	gene2355	Aldehyde dehydrogenase family
gene2356	69.20384504	267.0866133	-1.9484	9.98E-20	4.31E-19	gene2356	HdeA/HdeB family
gene2360	34.92685205	11.39101321	1.6164	0.00074663	0.0012758	gene2360	Glutaminase
gene2361	737.1071539	1137.068435	-0.62537	1.42E-05	2.83E-05	gene2361	His Kinase A (phospho-acceptor) domain
gene2362	137.7434082	422.2087612	-1.616	2.07E-18	8.38E-18	gene2362	Bacterial regulatory proteins, luxR family
gene2367	32.38218655	4.955464191	2.7081	0.00023421	0.0004177	gene2367	Aluminium activated malate transporter
gene2368	102.25633	44.98647567	1.1846	2.44E-05	4.78E-05	gene2368	Invasin, domain 3
gene2370	336.9032361	776.4755999	-1.2046	1.47E-14	4.98E-14	gene2370	Type III restriction enzyme, res subunit
gene2371	30711.20648	697.2522549	5.4609	1.43E-79	3.06E-78	gene2371	Protein of unknown function (DUF1471)
gene2372	97.15949464	147.8935075	-0.60613	0.0081691	0.012508	gene2372	Glycosyl hydrolase family 1
gene2373	12.99486285	2.555708098	2.3461	0.013479	0.020051	gene2373	NlpC/P60 family
gene2374	36.40323244	17.60876786	1.0478	0.016162	0.023741	gene2374	Class II Aldolase and Adducin N-terminal domain
gene2376	21.34223647	4.986179378	2.0977	0.0012154	0.0020354	gene2376	Orotidine 5'-phosphate decarboxylase / HUMPS family
gene2377	34.80769187	11.45895681	1.6029	0.00075127	0.0012833	gene2377	FGGY family of carbohydrate kinases, C-terminal domain
gene2378	39.06513426	8.282341882	2.2378	0.005039	0.0079481	gene2378	Sugar (and other) transporter
gene2380	21.78978541	3.129560112	2.7996	8.38E-05	0.00015637	gene2380	Domain of unknown function (DUF386)
gene2381	117.4085741	28.41982782	2.0466	5.56E-12	1.65E-11	gene2381	Malate/L-lactate dehydrogenase
gene2382	111.1340937	365.0681681	-1.7159	4.96E-19	2.06E-18	gene2382	IclR helix-turn-helix domain
gene2386	1135.902302	465.0591	1.2884	4.49E-18	1.78E-17	gene2386	Protein of unknown function (DUF3156)
gene2387	201.4200226	82.62869755	1.2855	1.80E-08	4.44E-08	gene2387	Bacterial regulatory helix-turn-helix protein, lysR family
gene2388	58.88189514	6.910330255	3.091	2.98E-11	8.58E-11	gene2388	Adenosine/AMP deaminase
gene2389	54.71973013	28.8024635	0.92587	0.010478	0.015788	gene2389	Tripartite ATP-independent periplasmic transporter, DctM component
gene2392	635.5900077	345.5948288	0.87901	4.22E-08	1.01E-07	gene2392	Pirin C-terminal cupin domain
gene2393	106.4644001	30.54490832	1.8014	6.04E-09	1.53E-08	gene2393	Bacterial toxin 44
gene2394	289.073418	68.46025371	2.0781	7.73E-22	3.62E-21	gene2394	ABC-2 family transporter protein
gene2395	1512.222516	303.1317939	2.3187	2.54E-51	2.79E-50	gene2395	ABC-2 type transporter
gene2396	1195.301835	128.5014371	3.2175	1.96E-80	4.28E-79	gene2396	Biotin-lipoyl like
gene2397	94.03872396	5.878448631	3.9997	1.18E-21	5.46E-21	-//-
gene2398	562.3783289	121.7139676	2.208	3.02E-34	2.18E-33	gene2398	Aldehyde dehydrogenase family
gene2399	691.9098381	64.73097442	3.4181	1.39E-70	2.42E-69	gene2399	Copper amine oxidase N-terminal domain
gene2401	165.7517546	67.81276885	1.2894	7.07E-08	1.68E-07	gene2401	Bacterial regulatory helix-turn-helix proteins, AraC family
gene2402	108.4033382	202.047353	-0.89828	3.39E-05	6.55E-05	gene2402	Protein of unknown function (DUF1615)
gene2404	82.33563939	237.5649962	-1.5287	1.03E-12	3.15E-12	gene2404	Helix-turn-helix
gene2415	24.88062567	9.633052736	1.369	0.010577	0.015926	gene2415	Glucose inhibited division protein A
gene2419	43.8745541	76.74952082	-0.80677	0.0089359	0.013612	gene2419	alpha/beta hydrolase fold
gene2421	140.0668121	227.9520143	-0.70261	0.00084891	0.0014451	-//-
gene2422	727.9713747	38.15112736	4.2541	4.02E-94	1.12E-92	gene2422	Periplasmic binding protein
gene2423	140.56386	21.40060038	2.7155	8.29E-20	3.60E-19	gene2423	ABC 3 transport family
gene2424	112.1982545	13.93607092	3.0092	2.81E-18	1.13E-17	gene2424	ABC transporter
gene2425	361.261601	35.53357689	3.3458	7.26E-48	7.31E-47	gene2425	Mycolic acid cyclopropane synthetase
gene2426	199.8897973	25.56814336	2.9668	3.62E-28	2.17E-27	gene2426	Quinolinate phosphoribosyl transferase, N-terminal domain
gene2427	340.8781943	23.42341005	3.8632	4.17E-55	5.10E-54	gene2427	TonB-dependent Receptor Plug Domain
gene2428	290.0298335	32.56885808	3.1546	3.37E-38	2.68E-37	gene2428	3-alpha domain
gene2430	154.8067098	462.8584166	-1.5801	1.29E-18	5.28E-18	gene2430	Protein of unknown function (DUF1524)
gene2432	98.08206924	33.01841039	1.5707	2.61E-07	5.91E-07	-//-
gene2433	164.6603626	2760.169971	-4.0672	2.72E-34	1.97E-33	gene2433	Cupin superfamily protein
gene2434	883.4557691	1202.062008	-0.44428	0.0021044	0.0034451	gene2434	CHAP domain
gene2435	118.4374055	71.37325543	0.73067	0.0030305	0.0048857	gene2435	DEAD/DEAH box helicase
gene2437	91.62419811	45.64141086	1.0054	0.00055856	0.00096634	gene2437	HsdM N-terminal domain
gene2443	19.02038379	4.809338591	1.9836	0.0041035	0.0065421	gene2443	Antirestriction protein
gene2448	80.06368943	281.9691426	-1.8163	5.23E-18	2.07E-17	-//-
gene2450	237.1314014	637.7192721	-1.4272	5.73E-18	2.26E-17	-//-
gene2451	375.6482058	1171.58506	-1.641	2.82E-27	1.63E-26	gene2451	Dynamin family
gene2452	672.6449914	1687.563578	-1.327	1.59E-20	7.07E-20	gene2452	50S ribosome-binding GTPase
gene2454	544.1473399	1126.81263	-1.0502	1.19E-12	3.63E-12	-//-
gene2455	171.375133	525.6909942	-1.6171	2.34E-20	1.03E-19	gene2455	IrrE N-terminal-like domain
gene2456	244.212027	1744.38401	-2.8365	5.17E-75	1.00E-73	gene2456	Beta protein
gene2459	1779.544557	3082.250488	-0.79248	4.01E-09	1.02E-08	gene2459	DNA methylase
gene2460	3151.642451	4411.837034	-0.48528	0.000243	0.00043269	gene2460	Type III restriction enzyme, res subunit
gene2462	138.8204084	552.5396186	-1.9929	3.76E-29	2.32E-28	gene2462	Arm DNA-binding domain
gene2464	54.51316908	169.8898757	-1.6399	1.63E-11	4.75E-11	gene2464	Domain of unknown function (DUF4440)
gene2465	923.5684958	1416.686768	-0.61723	1.07E-05	2.15E-05	gene2465	L,D-transpeptidase catalytic domain
gene2467	78.76282334	231.4941013	-1.5554	1.20E-12	3.64E-12	gene2467	Beta-lactamase
gene2468	49.32548941	158.5399292	-1.6844	1.72E-11	4.99E-11	gene2468	Tar ligand binding domain homologue
gene2470	1361.624827	1076.419496	0.33909	0.014469	0.021409	gene2470	Predicted permease YjgP/YjgQ family
gene2471	3387.251797	5560.881559	-0.7152	5.23E-08	1.25E-07	gene2471	Cytosol aminopeptidase family, N-terminal domain
gene2473	3811.228675	8374.059739	-1.1357	5.55E-18	2.20E-17	gene2473	Leucyl-tRNA synthetase, Domain 2
gene2475	123.268721	18.61034629	2.7276	5.02E-18	1.99E-17	gene2475	Amino acid permease
gene2476	158.2720577	28.78612386	2.459	6.97E-19	2.88E-18	gene2476	Alanine racemase, N-terminal domain
gene2477	138.1157465	17.55106266	2.9762	2.07E-21	9.49E-21	gene2477	Amino acid permease
gene2478	219.4570129	29.0365975	2.918	2.74E-27	1.59E-26	gene2478	Alanine racemase, N-terminal domain
gene2481	851.9306691	26.96021979	4.9818	7.34E-05	0.0001378	gene2481	Aspartate/ornithine carbamoyltransferase, carbamoyl-P binding domain
gene2482	44.78425703	12.30375926	1.8639	0.0077223	0.011861	gene2482	Amino acid kinase family
gene2485	35.06412399	11.62514722	1.5927	0.0059099	0.0092528	gene2485	CoA binding domain
gene2486	54.96484234	27.05846658	1.0224	0.0047889	0.0075698	gene2486	Protein of unknown function (DUF1116)
gene2488	131.7697449	86.10945004	0.61378	0.0105	0.015816	gene2488	LysR substrate binding domain
gene2489	305.0140993	2377.011144	-2.9622	3.12E-13	9.79E-13	gene2489	Domain of unknown function (DUF386)
gene2490	523.170215	18511.05937	-5.145	3.88E-56	4.91E-55	gene2490	Domain of unknown function (DUF3459)
gene2491	202.346381	14261.36878	-6.1391	3.29E-53	3.81E-52	gene2491	phosphotransferase system, EIIB
gene2494	107.3899827	3453.202719	-5.007	9.06E-15	3.09E-14	gene2494	4Fe-4S dicluster domain
gene2495	93.1123655	3469.763618	-5.2197	1.39E-17	5.38E-17	gene2495	FAD binding domain
gene2496	56.3148986	8307.953658	-7.2048	0	0	gene2496	FAD dependent oxidoreductase
gene2497	3.427540959	54.31527772	-3.9861	5.05E-10	1.36E-09	-//-
gene2498	114.4972458	25671.60755	-7.8087	0	0	gene2498	Major Facilitator Superfamily
gene2499	173.5283265	3738.2733	-4.4291	3.79E-70	6.51E-69	gene2499	Glycerophosphoryl diester phosphodiesterase family
gene2500	13854.61248	125.4368235	6.7873	0	0	gene2500	Protein of unknown function (DUF1471)
gene2501	624.3191783	261.4433317	1.2558	2.00E-14	6.70E-14	gene2501	Glutathione S-transferase, C-terminal domain
gene2504	27996.20415	443.6101856	5.9798	1.05E-260	2.59E-258	gene2504	Aldehyde dehydrogenase family
gene2505	1070.416803	563.749976	0.92505	1.19E-09	3.14E-09	gene2505	TrkA-N domain
gene2506	1040.826126	3828.987427	-1.8792	2.95E-42	2.59E-41	gene2506	Endoribonuclease L-PSP
gene2507	66.29227129	23.67429568	1.4855	2.70E-05	5.26E-05	gene2507	Aspartate carbamoyltransferase regulatory chain, metal binding domain
gene2508	145.659579	39.51900183	1.882	1.47E-12	4.46E-12	gene2508	Aspartate/ornithine carbamoyltransferase, Asp/Orn binding domain
gene2509	8.174898961	0.855452828	3.2564	0.0099258	0.015012	-//-
gene2510	158.5984599	70.76786425	1.1642	1.20E-06	2.60E-06	gene2510	Fusaric acid resistance protein-like
gene2511	140.7412665	41.91420877	1.7475	7.54E-11	2.12E-10	gene2511	HlyD membrane-fusion protein of T1SS
gene2513	76.29572723	114.2374387	-0.58236	0.022639	0.032599	gene2513	Bacterial regulatory helix-turn-helix protein, lysR family
gene2517	1063.015236	1638.230923	-0.62398	7.48E-06	1.53E-05	gene2517	S1 RNA binding domain
gene2518	171.8575125	384.996546	-1.1636	1.15E-10	3.20E-10	gene2518	Maf-like protein
gene2519	40.43190936	100.8391314	-1.3185	3.27E-06	6.86E-06	gene2519	rod shape-determining protein MreD
gene2521	241.7497678	429.9109581	-0.83052	9.37E-07	2.05E-06	gene2521	rod shape-determining protein MreC
gene2523	1406.371895	3127.081736	-1.1528	2.09E-17	8.04E-17	gene2523	Actin
gene2524	156.3840753	346.4376611	-1.1475	4.30E-10	1.16E-09	-//-
gene2525	805.0070383	461.4498986	0.80283	5.10E-05	9.70E-05	gene2525	Diguanylate cyclase, GGDEF domain
gene2526	1083.863679	1631.110312	-0.58967	2.71E-05	5.28E-05	gene2526	Alcohol dehydrogenase GroES-like domain
gene2527	509.5162786	110.7248309	2.2021	3.65E-32	2.52E-31	gene2527	Oxidoreductase molybdopterin binding domain
gene2528	21.94296867	6.879615068	1.6734	0.0083692	0.012797	-//-
gene2529	311.5192372	51.01436307	2.6103	1.51E-31	1.01E-30	gene2529	Ferric reductase like transmembrane component
gene2530	709.5373319	2164.877208	-1.6093	3.85E-30	2.46E-29	gene2530	Dehydroquinase class II
gene2531	626.5861965	3141.674231	-2.3259	2.33E-59	3.21E-58	gene2531	Biotin-requiring enzyme
gene2532	1374.044558	8642.402899	-2.653	1.12E-81	2.51E-80	gene2532	ATP-grasp domain
gene2533	8.045163079	38.24884904	-2.2492	4.65E-06	9.58E-06	gene2533	Protein of unknown function (DUF997)
gene2534	131.749551	528.9340905	-2.0053	1.94E-28	1.17E-27	gene2534	Sodium:solute symporter family
gene2535	193.6664627	867.4276888	-2.1632	1.28E-39	1.06E-38	gene2535	Met-10+ like-protein
gene2536	1203.943028	160.9196204	2.9034	3.32E-60	4.75E-59	gene2536	ASCH domain
gene2538	508.6043358	2620.519038	-2.3652	1.34E-31	9.06E-31	gene2538	Dihydrouridine synthase (Dus)
gene2539	50.69980057	471.6985577	-3.2178	5.12E-21	2.32E-20	gene2539	Bacterial regulatory protein, Fis family
gene2540	125.1938299	183.2538557	-0.54968	0.0096247	0.014596	gene2540	Bacterial regulatory proteins, gntR family
gene2546	55.61125798	85.68586079	-0.62368	0.032296	0.045216	gene2546	Dehydratase family
gene2548	51.12843022	82.95207593	-0.69815	0.011465	0.017212	gene2548	KR domain
gene2549	675.6918893	1843.306705	-1.4479	3.31E-24	1.71E-23	gene2549	Type I restriction enzyme R protein N terminus (HSDR_N)
gene2550	112.1103866	636.0647225	-2.5043	2.57E-44	2.37E-43	-//-
gene2551	163.1000248	232.8091358	-0.51339	0.008384	0.012815	gene2551	Glycosyl hydrolase family 1
gene2552	118.1854381	79.39561339	0.57392	0.020523	0.029686	gene2552	phosphotransferase system, EIIB
gene2553	43.6294419	93.08162266	-1.0932	0.00017239	0.00031108	gene2553	Helix-turn-helix domain, rpiR family
gene2554	321.6986429	564.3625912	-0.81091	7.46E-07	1.64E-06	gene2554	Histidine phosphatase superfamily (branch 2)
gene2558	177.3277392	235.2019667	-0.40748	0.031749	0.044546	gene2558	Bacterial regulatory helix-turn-helix protein, lysR family
gene2559	1001.879187	2493.834809	-1.3157	1.88E-21	8.67E-21	gene2559	Sodium/hydrogen exchanger family
gene2561	80.96626006	37.30301174	1.118	0.00018077	0.00032553	gene2561	Amidohydrolase family
gene2563	494.4166682	334.6917191	0.56289	0.00049969	0.00086754	gene2563	[2Fe-2S] binding domain
gene2565	98.30004518	35.87484699	1.4542	2.13E-06	4.53E-06	gene2565	Amidohydrolase family
gene2567	76.80074662	50.16624746	0.6144	0.033397	0.046641	gene2567	MobA-like NTP transferase domain
gene2571	37.42840666	18.54612786	1.013	0.018056	0.026324	gene2571	Amidohydrolase family
gene2576	106.3799439	147.9899932	-0.47627	0.030373	0.042808	-//-
gene2577	1821.730733	4580.938329	-1.3303	2.91E-23	1.44E-22	gene2577	Single-strand binding protein family
gene2579	2587.636222	45.82423977	5.8194	3.69E-212	5.48E-210	gene2579	YjbR
gene2580	3335.339808	70.31924905	5.5678	2.43E-178	2.78E-176	gene2580	Uncharacterised protein family UPF0047
gene2582	42.35915548	18.62058469	1.1858	0.010374	0.015658	gene2582	Na+ dependent nucleoside transporter N-terminus
gene2583	109.2260124	30.23135635	1.8532	6.58E-10	1.76E-09	gene2583	Indigoidine synthase A like protein
gene2585	1120.235366	2165.911606	-0.95117	5.86E-12	1.73E-11	gene2585	Aminotransferase class I and II
gene2586	6439.528546	666.0230513	3.2733	5.57E-113	2.12E-111	gene2586	Aldo/keto reductase family
gene2587	467.3094355	790.3658692	-0.75814	4.80E-07	1.07E-06	gene2587	Radical SAM superfamily
gene2589	899.9855533	47.938783	4.2306	1.20E-62	1.79E-61	gene2589	Isocitrate dehydrogenase kinase/phosphatase (AceK)
gene2590	7420.363591	23.96240972	8.2746	2.87E-110	1.04E-108	gene2590	Phosphoenolpyruvate phosphomutase
gene2591	5933.407171	22.37105163	8.0511	3.57E-64	5.44E-63	gene2591	Malate synthase
gene2593	186.6808374	42.95260362	2.1198	4.20E-17	1.59E-16	gene2593	Homoserine O-succinyltransferase
gene2594	247.8210988	39.98313267	2.6318	1.30E-27	7.65E-27	gene2594	Major Facilitator Superfamily
gene2595	59.31086524	16.23716823	1.869	2.59E-06	5.48E-06	-//-
gene2596	1328.135155	432.0834882	1.62	2.67E-27	1.55E-26	gene2596	D-alanyl-D-alanine carboxypeptidase
gene2597	1035.399636	562.2618198	0.88087	4.00E-09	1.02E-08	gene2597	Peptidase dimerisation domain
gene2600	471.9019319	318.8426668	0.56564	0.00062328	0.0010717	gene2600	Protein export membrane protein
gene2602	75.70557073	34.42351327	1.137	0.0066504	0.010306	gene2602	PapC C-terminal domain
gene2605	309.6809438	109.1484633	1.5045	2.77E-09	7.13E-09	gene2605	Winged helix-turn helix
gene2606	442.1363358	591.5049403	-0.4199	0.0063136	0.0098296	gene2606	Winged helix-turn-helix DNA-binding
gene2607	817.0412025	378.6348388	1.1096	7.95E-13	2.45E-12	gene2607	Histidine kinase-, DNA gyrase B-, and HSP90-like ATPase
gene2609	136.6510897	397.0992625	-1.539	7.74E-17	2.88E-16	gene2609	4Fe-4S dicluster domain
gene2610	23.82527555	130.3909386	-2.4523	2.32E-10	6.34E-10	gene2610	NapD protein
gene2611	1669.573267	9759.279081	-2.5473	1.70E-76	3.44E-75	gene2611	TAT (twin-arginine translocation) pathway signal sequence
gene2612	521.5871973	1823.813814	-1.806	2.40E-35	1.79E-34	gene2612	4Fe-4S binding domain
gene2613	535.0701157	2092.915227	-1.9677	6.47E-42	5.63E-41	gene2613	4Fe-4S binding domain
gene2614	164.3312296	563.3285478	-1.7774	1.05E-24	5.55E-24	gene2614	Nitrate reductase cytochrome c-type subunit (NapB)
gene2615	456.0151588	1753.205162	-1.9428	3.31E-23	1.64E-22	gene2615	NapC/NirT cytochrome c family, N-terminal region
gene2617	228.9305458	318.9960397	-0.47863	0.0077555	0.011908	gene2617	GHMP kinases C terminal
gene2619	198.6090302	486.4660945	-1.2924	1.02E-13	3.28E-13	gene2619	Male sterility protein
gene2620	146.0346171	515.4322765	-1.8195	7.37E-25	3.91E-24	gene2620	CAAX protease self-immunity
gene2621	230.1540247	138.6858051	0.73078	0.00027275	0.00048431	gene2621	AAA domain, putative AbiEii toxin, Type IV TA system
gene2622	1528.134961	524.0606466	1.544	5.63E-26	3.10E-25	gene2622	Bacterial regulatory helix-turn-helix protein, lysR family
gene2625	2504.439753	389.1784645	2.686	1.80E-72	3.34E-71	gene2625	Bacterial extracellular solute-binding protein
gene2626	971.5840074	233.5299374	2.0567	2.92E-37	2.26E-36	gene2626	Binding-protein-dependent transport system inner membrane component
gene2627	680.7377929	275.7993798	1.3035	1.35E-15	4.76E-15	gene2627	TOBE domain
gene2628	288.8127982	748.6047	-1.3741	1.36E-17	5.26E-17	gene2628	haloacid dehalogenase-like hydrolase
gene2629	588.3918424	813.9090298	-0.46809	0.0013288	0.0022144	gene2629	SWIM zinc finger
gene2630	3050.679499	103.8050862	4.8772	1.05E-181	1.33E-179	gene2630	Gamma-glutamyltranspeptidase
gene2632	67.74898817	41.34076875	0.71263	0.023389	0.03357	gene2632	Radical SAM superfamily
gene2633	48.88935535	25.27020291	0.95208	0.0092911	0.014105	gene2633	Beta-eliminating lyase
gene2636	120.5104254	10.30101439	3.5483	2.06E-23	1.03E-22	-//-
gene2637	857.082684	189.1683926	2.1798	2.21E-22	1.05E-21	-//-
gene2638	31.48042345	14.09243492	1.1595	0.018249	0.026579	-//-
gene2639	19.1006207	4.517499381	2.08	0.0029888	0.004822	-//-
gene2640	2432.893806	1094.495815	1.1524	1.17E-16	4.31E-16	gene2640	UvrB/uvrC motif
gene2641	139.2943811	82.86210345	0.74935	0.0016256	0.0026899	gene2641	DNA-binding protein VF530
gene2643	153.200934	108.8189837	0.49349	0.031757	0.044546	gene2643	Bacterial regulatory helix-turn-helix protein, lysR family
gene2647	112.5235403	52.28202667	1.1058	2.73E-05	5.30E-05	gene2647	EamA-like transporter family
gene2648	511.7577677	178.4512393	1.5199	2.11E-18	8.52E-18	gene2648	Methyltransferase small domain
gene2650	706.5021015	368.5454044	0.93885	1.64E-09	4.27E-09	gene2650	Protein of unknown function (DUF808)
gene2651	115.6139452	8878.718557	-6.263	7.11E-299	2.64E-296	gene2651	Tar ligand binding domain homologue
gene2652	261.1016116	122.1734362	1.0957	4.11E-08	9.91E-08	gene2652	KR domain
gene2654	123.2082742	72.67805156	0.76151	0.0028614	0.0046248	gene2654	LysR substrate binding domain
gene2655	135.5389184	18.44746907	2.8772	2.28E-20	1.01E-19	gene2655	Isochorismatase family
gene2656	56.39625184	6.910742246	3.0287	6.10E-11	1.72E-10	gene2656	Antibiotic biosynthesis monooxygenase
gene2657	540.9694708	81.15160978	2.7369	9.13E-46	8.78E-45	gene2657	Amidohydrolase family
gene2658	1815.961572	2503.174864	-0.46303	0.00050054	0.00086867	gene2658	ABC transporter
gene2659	657.0906442	859.7646956	-0.38785	0.0066714	0.010332	gene2659	Ecotin
gene2660	120.0828488	22.78771567	2.3977	2.47E-11	7.12E-11	gene2660	Bacterial regulatory helix-turn-helix proteins, AraC family
gene2661	129.7376671	349.7163439	-1.4306	9.57E-10	2.53E-09	gene2661	LysE type translocator
gene2663	93.41795614	24.05041812	1.9576	2.04E-09	5.30E-09	gene2663	phosphotransferase system, EIIB
gene2667	105.9702335	282.7364971	-1.4158	6.54E-10	1.75E-09	gene2667	phosphotransferase system, EIIB
gene2668	75.73705291	239.8568881	-1.6631	2.57E-14	8.52E-14	gene2668	SIS domain
gene2671	4.835471434	17.83266347	-1.8828	0.006544	0.010156	-//-
gene2672	4.035809218	42.85890597	-3.4087	3.88E-10	1.05E-09	-//-
gene2673	241.0056205	158.0454951	0.60873	0.0017983	0.0029625	gene2673	Invasin, domain 3
gene2674	8.57660617	0.855452828	3.3256	0.006871	0.010592	-//-
gene2675	8.614816871	73.50041313	-3.0929	2.05E-14	6.86E-14	-//-
gene2676	14.73567851	34.54916208	-1.2293	0.0076341	0.011737	-//-
gene2678	22.06175674	4.083259739	2.4338	0.00039743	0.00069707	-//-
gene2679	2446.500064	137.638312	4.1518	8.58E-139	5.30E-137	gene2679	Elongation factor Tu domain 2
gene2681	29.50997148	2.691595303	3.4547	2.43E-07	5.52E-07	-//-
gene2682	228.4485067	374.4713138	-0.71299	4.76E-05	9.08E-05	gene2682	ABC transporter
gene2683	199.1484447	269.6775858	-0.43739	0.018288	0.026626	gene2683	CcmB protein
gene2684	239.0334984	490.4723123	-1.037	7.38E-10	1.97E-09	gene2684	Cytochrome C assembly protein
gene2686	56.28087552	144.9201983	-1.3645	5.23E-08	1.25E-07	gene2686	CcmE
gene2687	540.7242953	1131.062414	-1.0647	3.92E-13	1.23E-12	gene2687	Cytochrome C assembly protein
gene2688	107.4584326	155.7639375	-0.53558	0.016416	0.024067	gene2688	AhpC/TSA family
gene2690	538.8473557	1256.175914	-1.2211	8.54E-17	3.18E-16	gene2690	Tetratricopeptide repeat
gene2691	1288.397055	1727.579264	-0.42317	0.0017549	0.0028964	gene2691	MlaA lipoprotein
gene2692	957.1046511	5315.32214	-2.4734	4.87E-38	3.86E-37	gene2692	Outer membrane protein transport protein (OMPP1/FadL/TodX)
gene2694	2886.982067	4225.93787	-0.54971	6.80E-05	0.00012794	gene2694	Protein of unknown function (DUF406)
gene2695	520.4347414	151.2612257	1.7827	1.53E-23	7.68E-23	gene2695	Thiolase, C-terminal domain
gene2696	2112.864838	207.4519515	3.3484	1.22E-49	1.29E-48	gene2696	Enoyl-CoA hydratase/isomerase
gene2698	2393.907983	804.3703976	1.5734	1.87E-23	9.37E-23	-//-
gene2699	400.6791889	239.0356666	0.74522	1.81E-05	3.58E-05	gene2699	Smr domain
gene2700	419.614254	1201.389508	-1.5176	4.17E-24	2.15E-23	gene2700	ubiE/COQ5 methyltransferase family
gene2701	379.0708471	967.4054579	-1.3517	1.30E-18	5.32E-18	gene2701	Chorismate synthase
gene2702	272.6719523	534.8162643	-0.97188	4.46E-09	1.14E-08	gene2702	Penicillin-insensitive murein endopeptidase
gene2703	300.7770646	2.6236517	6.841	2.35E-79	5.03E-78	gene2703	Nucleoside recognition
gene2704	426.3618994	5.528904214	6.2689	1.63E-96	4.71E-95	gene2704	Nucleoside recognition
gene2705	2395.550078	29.10867826	6.3628	1.22E-123	6.10E-122	gene2705	Amidohydrolase family
gene2706	1156.386354	77.83165731	3.8931	8.67E-103	2.73E-101	gene2706	Bacterial regulatory helix-turn-helix protein, lysR family
gene2707	2640.527784	14.75470733	7.4835	8.34E-262	2.18E-259	gene2707	Asp/Glu/Hydantoin racemase
gene2708	120.2353828	55.40900171	1.1177	2.43E-05	4.75E-05	gene2708	Sulfite exporter TauE/SafE
gene2709	170.6983515	111.3150225	0.6168	0.0047511	0.0075179	gene2709	Elongation factor P hydroxylase
gene2712	1906.335125	10608.70681	-2.4764	2.09E-73	3.93E-72	gene2712	Beta-ketoacyl synthase, C-terminal domain
gene2713	1048.490845	316.9499532	1.726	2.54E-06	5.38E-06	gene2713	Bacterial protein of unknown function (DUF903)
gene2714	148.1925842	8.522577122	4.12	3.70E-32	2.55E-31	-//-
gene2716	43.61849409	20.03272592	1.1226	0.0057076	0.0089518	-//-
gene2721	98.03260193	162.028747	-0.72492	0.0010894	0.0018369	gene2721	EamA-like transporter family
gene2723	693.1330404	1171.66831	-0.75736	1.60E-07	3.68E-07	gene2723	D-isomer specific 2-hydroxyacid dehydrogenase, catalytic domain
gene2724	253.6458291	1020.500652	-2.0084	6.10E-37	4.67E-36	gene2724	Semialdehyde dehydrogenase, NAD binding domain
gene2725	219.1360969	446.6482324	-1.0273	2.36E-09	6.12E-09	gene2725	tRNA pseudouridine synthase
gene2726	263.4215726	716.2600304	-1.4431	4.84E-19	2.01E-18	gene2726	SNARE associated Golgi protein
gene2727	2017.046462	6343.221722	-1.653	5.39E-35	3.97E-34	gene2727	Carboxyl transferase domain
gene2728	1012.727687	1383.383246	-0.44995	0.0012465	0.0020851	gene2728	Mur ligase middle domain
gene2731	157.7104071	107.2997064	0.55563	0.013763	0.020433	gene2731	Colicin V production protein
gene2732	1143.108009	639.417546	0.83813	6.99E-09	1.76E-08	gene2732	Glutamine amidotransferases class-II
gene2735	183.8108544	1.496836454	6.9402	6.09E-55	7.40E-54	-//-
gene2736	1023.910427	9.242554737	6.7916	3.20E-168	2.96E-166	gene2736	Bacterial extracellular solute-binding proteins, family 3
gene2737	321.9331794	10.4266632	4.9484	2.69E-67	4.39E-66	gene2737	Binding-protein-dependent transport system inner membrane component
gene2738	384.7234117	5.325485399	6.1748	1.22E-89	3.09E-88	gene2738	Binding-protein-dependent transport system inner membrane component
gene2739	889.2275649	17.64599628	5.6551	1.04E-50	1.13E-49	gene2739	ABC transporter
gene2740	2072.176369	649.393218	1.674	1.33E-31	8.97E-31	gene2740	Domain of unknown function (DUF1731)
gene2742	684.4964768	215.2346952	1.6691	2.80E-18	1.12E-17	gene2742	Glutathione S-transferase, C-terminal domain
gene2743	867.1525249	294.8599893	1.5563	7.74E-23	3.76E-22	gene2743	Glutathione S-transferase, N-terminal domain
gene2745	873.6391157	1305.957495	-0.58	4.79E-05	9.12E-05	gene2745	NUDIX domain
gene2746	187.1514616	271.222098	-0.53527	0.0050694	0.0079903	gene2746	Bacterial regulatory proteins, lacI family
gene2747	15.93295528	188.5870004	-3.5651	6.26E-14	2.04E-13	gene2747	Phosphoenolpyruvate-dependent sugar phosphotransferase system, EIIA 2
gene2748	11.41523359	75.55186078	-2.7265	1.07E-12	3.27E-12	gene2748	PTS system, Lactose/Cellobiose specific IIB subunit
gene2749	178.157704	464.8726358	-1.3837	1.08E-13	3.47E-13	gene2749	PTS system sugar-specific permease component
gene2750	121.1963264	264.1391773	-1.124	1.61E-08	3.98E-08	gene2750	XFP N-terminal domain
gene2751	198.0853131	409.6315624	-1.0482	1.15E-08	2.85E-08	gene2751	Transketolase, pyrimidine binding domain
gene2752	99.98711093	239.8958776	-1.2626	2.39E-09	6.19E-09	-//-
gene2753	3580.736902	16618.17939	-2.2144	2.41E-45	2.29E-44	gene2753	DRTGG domain
gene2754	4530.275673	11980.64258	-1.403	1.49E-26	8.35E-26	gene2754	Acetokinase family
gene2755	568.2535163	426.7299858	0.41321	0.0081422	0.012471	gene2755	Protein of unknown function, DUF412
gene2756	614.7940648	1933.140496	-1.6528	1.65E-30	1.06E-29	gene2756	YfbU domain
gene2757	829.5520785	3113.142413	-1.908	3.01E-42	2.64E-41	gene2757	HAD-hyrolase-like
gene2759	827.1926327	450.5807103	0.87644	9.31E-09	2.32E-08	gene2759	Tripartite ATP-independent periplasmic transporter, DctM component
gene2761	723.8248444	402.4741848	0.84674	1.19E-07	2.76E-07	gene2761	DegT/DnrJ/EryC1/StrS aminotransferase family
gene2764	288.9680636	888.7081326	-1.6208	1.12E-19	4.84E-19	gene2764	Rhodanese-like domain
gene2765	278.9592721	102.1218987	1.4498	2.66E-12	7.99E-12	gene2765	SNARE associated Golgi protein
gene2766	2593.47783	458.1093623	2.5011	9.29E-63	1.39E-61	gene2766	Bacterial regulatory helix-turn-helix protein, lysR family
gene2767	1272.920285	2772.305347	-1.1229	1.06E-16	3.92E-16	gene2767	NADH-ubiquinone/plastoquinone oxidoreductase, chain 3
gene2768	1394.584584	2631.022487	-0.91579	1.77E-11	5.13E-11	gene2768	NADH ubiquinone oxidoreductase, 20 Kd subunit
gene2769	4947.929253	6987.758289	-0.498	0.00012406	0.00022792	gene2769	Respiratory-chain NADH dehydrogenase, 30 Kd subunit
gene2771	3645.308932	4491.490868	-0.30115	0.024237	0.034676	gene2771	SLBB domain
gene2773	2598.181975	2040.728825	0.34842	0.0092768	0.014088	gene2773	NADH dehydrogenase
gene2774	1559.348164	1182.702831	0.39886	0.0044439	0.007067	gene2774	4Fe-4S dicluster domain
gene2777	5834.042271	4681.13364	0.31764	0.016138	0.023717	gene2777	NADH-Ubiquinone oxidoreductase (complex I), chain 5 N-terminus
gene2780	83.42814774	44.02171366	0.92232	0.025084	0.035795	gene2780	Sugar-specific transcriptional regulator TrmB
gene2781	189.2527024	109.1702892	0.79373	0.00021858	0.00039108	gene2781	Polysaccharide biosynthesis C-terminal domain
gene2782	44.70070333	92.14229859	-1.0436	0.00039308	0.00068971	gene2782	Bacterial extracellular solute-binding proteins, family 5 Middle
gene2783	40.21021288	3.312502137	3.6016	1.11E-09	2.91E-09	-//-
gene2784	686.7881624	939.5247661	-0.45207	0.0025439	0.0041281	gene2784	Fibronectin type III-like domain
gene2786	390.7725699	665.032106	-0.76709	8.32E-06	1.69E-05	gene2786	Bacterial regulatory proteins, lacI family
gene2787	39.51680751	15.07394855	1.3904	0.0059879	0.0093683	gene2787	Major Facilitator Superfamily
gene2788	301.093136	129.1689868	1.221	3.60E-10	9.76E-10	gene2788	Galactose mutarotase-like
gene2789	729.4965732	1904.390453	-1.3844	0.00039008	0.00068472	gene2789	NiFe/NiFeSe hydrogenase small subunit C-terminal
gene2790	375.4540494	856.1748116	-1.1893	0.0135	0.020076	gene2790	4Fe-4S binding domain
gene2791	299.260423	707.6280281	-1.2416	0.008671	0.013227	-//-
gene2792	1058.682576	1619.089085	-0.61291	9.82E-06	1.98E-05	gene2792	Nickel-dependent hydrogenase
gene2794	170.8698048	400.14214	-1.2276	4.99E-07	1.11E-06	gene2794	[NiFe]-hydrogenase assembly, chaperone, HybE
gene2795	65.65636803	16.62807822	1.9813	1.42E-07	3.28E-07	gene2795	3-octaprenyl-4-hydroxybenzoate carboxy-lyase
gene2796	119.5628523	60.02474789	0.99414	0.0001719	0.00031031	gene2796	LysR substrate binding domain
gene2797	305.0794146	151.3301064	1.0115	9.56E-08	2.25E-07	gene2797	Peptidase family C69
gene2799	210.3589145	727.6963373	-1.7905	3.10E-27	1.79E-26	gene2799	Protein of unknown function (DUF1097)
gene2800	189.7539696	662.2250216	-1.8032	7.43E-27	4.20E-26	gene2800	chorismate binding enzyme
gene2803	140.094447	191.1281239	-0.44814	0.029674	0.041888	gene2803	Thioesterase domain
gene2804	495.2044484	1214.84315	-1.2947	3.52E-18	1.41E-17	gene2804	Enoyl-CoA hydratase/isomerase
gene2805	568.3706021	1074.544895	-0.91882	1.51E-08	3.73E-08	gene2805	Enolase C-terminal domain-like
gene2806	361.9259151	882.0681318	-1.2852	8.45E-17	3.15E-16	gene2806	AMP-binding enzyme C-terminal domain
gene2808	105.5258192	200.4808118	-0.92587	1.81E-05	3.59E-05	gene2808	YfaZ precursor
gene2809	181.2337809	534.8424303	-1.5613	1.73E-19	7.37E-19	gene2809	tRNA synthetases class I (W and Y)
gene2810	95.57604986	553.1428367	-2.5329	2.01E-42	1.79E-41	gene2810	Transmembrane amino acid transporter protein
gene2812	2064.576515	436.6654322	2.2412	1.25E-51	1.38E-50	gene2812	Uncharacterised protein family UPF0052
gene2813	439.4701275	999.7946984	-1.1859	2.10E-15	7.36E-15	gene2813	4Fe-4S single cluster domain
[truncated: 1,199 more rows]
