# Supplementary material for: Quorum Sensing-Mediated and Growth Phase-Dependent Regulation of Metabolic Pathways in Hafnia alvei H4
Source: Front Microbiol. 2021 Mar 2;12:567942. doi: 10.3389/fmicb.2021.567942 (PMC7960787; doi:10.3389/fmicb.2021.567942)
Supplement: Supplementary file 3 [file Table_2.XLS]

Supplementary Table S2 | 865 differentially expressed genes of ��luxI/R mutant compared to wild-type
Gene_id	readcount_IR_12	readcount_W_12	log2FoldChange	pval	padj	Gene Name	Description
gene0001	641.2861591	319.316564	1.006	7.35E-09	1.98E-07	gene0001	Nucleoside diphosphate kinase
gene0014	537.8220891	354.9411797	0.59955	0.00049351	0.004486	gene0014	OB-fold nucleic acid binding domain
gene0016	2964.340705	2072.301673	0.51648	0.00034857	0.0033037	gene0016	NAD synthase
gene0017	351.3848895	925.6366224	-1.3974	0.0010985	0.0089431	gene0017	Proteolipid membrane potential modulator
gene0021	110.3635569	376.5171777	-1.7705	2.83E-13	1.44E-11	gene0021	Glyoxalase/Bleomycin resistance protein/Dioxygenase superfamily
gene0032	315.1167507	162.5591012	0.95492	0.0015189	0.011701	gene0032	Outer membrane efflux protein
gene0041	199.811902	64.42206946	1.633	2.96E-11	1.13E-09	-//-
gene0045	139.9826095	232.6641394	-0.733	0.0010404	0.0085484	gene0045	Helix-turn-helix domain
gene0049	62.23766001	119.222246	-0.93779	0.0091405	0.047743	-//-
gene0050	229.0249364	333.420559	-0.54184	0.0082708	0.044508	gene0050	CobQ/CobB/MinD/ParA nucleotide binding domain
gene0109	618.8114628	448.6670897	0.46385	0.0057866	0.033918	gene0109	FAD dependent oxidoreductase
gene0113	211.1004905	146.5692436	0.52635	0.0089625	0.047314	gene0113	Positive regulator of sigma(E), RseC/MucC
gene0117	920.967376	1280.577944	-0.47557	0.0019942	0.01446	gene0117	Double-stranded RNA binding motif
gene0120	700.9761867	472.9738828	0.5676	0.00047711	0.0043817	gene0120	Pyridoxal phosphate biosynthesis protein PdxJ
gene0121	226.0740952	153.3307067	0.56015	0.0091106	0.047699	gene0121	4'-phosphopantetheinyl transferase superfamily
gene0136	2678.138672	1763.266433	0.60298	0.00196	0.014318	gene0136	Iron-sulfur cluster assembly protein
gene0137	4039.539679	1898.814348	1.0891	6.46E-08	1.50E-06	gene0137	Phenylacetic acid catabolic protein
gene0139	3613.312788	1214.127898	1.5734	1.23E-10	4.27E-09	gene0139	Phenylacetic acid catabolic protein
gene0140	14736.39021	8090.523952	0.86508	1.56E-05	0.00022092	gene0140	MaoC like domain
gene0148	1270.467495	226.6223949	2.487	4.52E-49	1.54E-46	gene0148	Amino acid permease
gene0149	2600.419624	119.4557209	4.4442	4.12E-65	2.29E-62	gene0149	Aromatic amino acid lyase
gene0150	1909.985399	59.0474209	5.0155	3.34E-151	4.94E-148	gene0150	Urocanase N-terminal domain
gene0151	78.40063557	224.5092202	-1.5178	2.97E-09	8.40E-08	gene0151	Domain of unknown function (DUF5071)
gene0152	44.54342036	191.0616383	-2.1008	2.09E-10	6.93E-09	-//-
gene0153	938.4432491	659.448043	0.50901	0.0014171	0.01111	gene0153	F plasmid transfer operon protein
gene0156	340.772764	488.8884595	-0.5207	0.0039325	0.024703	gene0156	ABC transporter
gene0158	298.9265561	165.3451542	0.85431	1.73E-05	0.00024132	gene0158	Diguanylate cyclase, GGDEF domain
gene0167	2036.064926	1465.422953	0.47447	0.0012558	0.01004	gene0167	Cyclophilin type peptidyl-prolyl cis-trans isomerase/CLD
gene0170	3721.406629	8874.526116	-1.2538	1.58E-17	1.33E-15	gene0170	Aldehyde dehydrogenase family
gene0173	395.7703301	280.1832261	0.49829	0.006554	0.037302	gene0173	ATPase family associated with various cellular activities (AAA)
gene0178	237.8468924	359.0468344	-0.59414	0.0016612	0.012558	gene0178	Transcriptional regulatory protein, C terminal
gene0191	61.81635053	123.7531382	-1.0014	0.0096599	0.049755	gene0191	Protein export membrane protein
gene0192	754.1104597	1847.821622	-1.293	9.46E-18	8.25E-16	gene0192	Periplasmic binding proteins and sugar binding domain of LacI family
gene0193	213.5820857	404.997078	-0.92312	1.24E-06	2.23E-05	gene0193	ABC transporter
gene0194	113.251843	247.2656907	-1.1265	3.86E-07	7.62E-06	gene0194	Branched-chain amino acid transport system / permease component
gene0195	198.9783563	417.7813619	-1.0701	2.38E-08	5.95E-07	gene0195	Branched-chain amino acid transport system / permease component
gene0206	3328.955666	1234.217468	1.4315	2.18E-22	2.85E-20	gene0206	Fimbrial protein
gene0208	185.0255744	93.77884809	0.98039	3.78E-05	0.00047731	gene0208	PapC C-terminal domain
gene0209	96.6141804	45.46344464	1.0875	0.0041056	0.02556	gene0209	Pili assembly chaperone PapD, C-terminal domain
gene0211	97.52070005	56.46523825	0.78835	0.0040187	0.025124	gene0211	Fimbrial protein
gene0242	288.9678002	199.8250971	0.53217	0.003936	0.024703	gene0242	DNA polymerase III, delta subunit
gene0247	1115.405871	707.2127338	0.65735	0.00019482	0.0019908	gene0247	Inosine-uridine preferring nucleoside hydrolase
gene0249	678.4917	454.7257977	0.57733	0.00046235	0.0042549	gene0249	ABC transporter
gene0250	390.3259363	255.8226559	0.60954	0.00049188	0.0044803	gene0250	Binding-protein-dependent transport system inner membrane component
gene0251	580.2013245	337.5498298	0.78145	5.92E-05	0.00071269	gene0251	Binding-protein-dependent transport system inner membrane component
gene0252	8788.072179	5560.225314	0.6604	0.0008146	0.0068577	gene0252	NMT1/THI5 like
gene0256	342.4342361	215.8952007	0.6655	0.00022385	0.002236	gene0256	Carbon-nitrogen hydrolase
gene0270	349.6701154	166.6339207	1.0693	1.84E-08	4.68E-07	gene0270	Haloacid dehalogenase-like hydrolase
gene0279	1677.218807	1154.700863	0.53855	0.0003693	0.0034705	gene0279	Ferric uptake regulator family
gene0282	896.6653504	509.2638526	0.81616	2.26E-07	4.66E-06	gene0282	Serine aminopeptidase, S33
gene0295	328.7423475	217.4207633	0.59647	0.0011344	0.0091845	gene0295	Phosphoribosyl transferase domain
gene0299	1815.071208	1350.020101	0.42705	0.0054715	0.032645	gene0299	Histidine kinase-, DNA gyrase B-, and HSP90-like ATPase
gene0303	1607.85014	1134.647259	0.50289	0.0014906	0.011523	gene0303	Adenylate kinase, active site lid
gene0304	425.5779747	313.8012511	0.43957	0.0092166	0.048028	gene0304	Ferrochelatase
gene0305	385.0229448	249.8747128	0.62374	0.00063713	0.0055531	gene0305	pfkB family carbohydrate kinase
gene0306	2366.03289	5444.224681	-1.2023	2.87E-16	2.02E-14	gene0306	Ketopantoate reductase PanE/ApbA
gene0311	3136.998125	2017.279585	0.63697	6.28E-05	0.00074837	gene0311	PAP2 superfamily
gene0314	142.004689	87.80989075	0.69348	0.0088839	0.047164	gene0314	Domain of Unknown Function with PDB structure (DUF3861)
gene0321	7072.262692	9480.195753	-0.42274	0.0015432	0.011827	gene0321	Protein of unknown function (DUF2517)
gene0326	236.157379	152.5929898	0.63006	0.00161	0.012254	gene0326	PhnA Zinc-Ribbon
gene0328	91.73281294	514.3232561	-2.4872	1.09E-34	2.70E-32	gene0328	Major Facilitator Superfamily
gene0329	71.76196796	373.2537986	-2.3789	3.00E-28	6.06E-26	gene0329	Phosphorylase superfamily
gene0334	13529.53225	5873.311313	1.2039	7.17E-18	6.38E-16	gene0334	Citrate synthase, C-terminal domain
gene0335	1571.706558	404.4058396	1.9585	6.84E-26	1.22E-23	gene0335	Succinate dehydrogenase/Fumarate reductase transmembrane subunit
gene0336	1103.806583	364.3186007	1.5992	1.02E-21	1.25E-19	-//-
gene0337	14159.6848	6030.58632	1.2314	2.59E-11	1.00E-09	gene0337	Glucose inhibited division protein A
gene0338	6627.897196	3208.668784	1.0466	5.88E-10	1.84E-08	gene0338	4Fe-4S dicluster domain
gene0339	42270.39571	26347.60546	0.68198	1.91E-05	0.00026383	gene0339	2-oxoglutarate dehydrogenase N-terminus
gene0340	17910.61748	12216.60754	0.55197	0.0037275	0.023874	gene0340	e3 binding domain
gene0341	20924.39891	12666.07274	0.72422	0.0014619	0.01134	gene0341	ATP-grasp domain
gene0344	25754.88833	20408.07137	0.33571	0.0081884	0.044252	gene0344	Cytochrome bd terminal oxidase subunit I
gene0352	3297.241246	2568.626782	0.36026	0.0087932	0.046809	gene0352	Dipeptidyl peptidase IV (DPP IV) N-terminal region
gene0353	2821.986262	1826.402524	0.62771	2.49E-05	0.00032887	gene0353	OmpA family
gene0354	1826.265882	1368.278247	0.41654	0.0037449	0.02393	gene0354	Outer membrane lipoprotein
gene0359	452.1155303	272.0241906	0.73296	1.98E-05	0.00027049	gene0359	Quinolinate synthetase A protein
gene0360	3106.918784	10249.8233	-1.722	1.16E-25	1.99E-23	gene0360	Aminotransferase class-III
gene0361	1117.164097	2324.422724	-1.057	2.64E-12	1.17E-10	gene0361	Cation efflux family
gene0362	786.0728431	544.7215636	0.52914	0.0022073	0.015648	gene0362	DAHP synthetase I family
gene0365	526.5801517	1080.881644	-1.0375	2.14E-10	7.06E-09	gene0365	psiF repeat
gene0372	628.4097902	1930.391996	-1.6191	0.0005506	0.0049244	-//-
gene0383	49044.49515	218417.6877	-2.1549	1.66E-50	6.15E-48	gene0383	Yip1 domain
gene0385	124.003503	224.053931	-0.85347	0.00012227	0.0013354	gene0385	Fatty acid desaturase
gene0386	1609.892445	2125.923064	-0.40113	0.0085715	0.045738	gene0386	Substrate binding domain of ABC-type glycine betaine transport system
gene0387	588.766946	976.4685101	-0.72988	7.83E-06	0.00011997	gene0387	Binding-protein-dependent transport system inner membrane component
gene0388	412.4746582	901.4092265	-1.1279	8.32E-12	3.42E-10	gene0388	CBS domain
gene0389	277.2139865	638.7383068	-1.2042	5.41E-12	2.31E-10	gene0389	Binding-protein-dependent transport system inner membrane component
gene0390	734.6038091	2127.868627	-1.5344	2.34E-24	3.58E-22	gene0390	ABC transporter, phosphonate, periplasmic substrate-binding protein
gene0399	328.832286	157.2149287	1.0646	0.00022296	0.0022321	gene0399	Bacterial extracellular solute-binding protein
gene0400	264.1507737	157.2850486	0.74798	0.00025302	0.0025024	gene0400	Binding-protein-dependent transport system inner membrane component
gene0402	762.8480817	488.2181194	0.64387	0.00011341	0.0012571	gene0402	ABC transporter
gene0407	1929.574528	1263.324156	0.61106	9.98E-05	0.0011291	gene0407	Pyridoxal-phosphate dependent enzyme
gene0435	3543.108463	11163.51574	-1.6557	2.03E-30	4.30E-28	gene0435	Thiamine pyrophosphate enzyme, central domain
gene0438	446.5174017	286.7545058	0.6389	0.00038547	0.0035996	gene0438	Asp/Glu/Hydantoin racemase
gene0444	538.4409292	967.3082753	-0.84519	1.66E-05	0.0002326	gene0444	MsyB protein
gene0449	235.595115	135.1045723	0.80223	0.00010844	0.0012111	gene0449	Glyoxalase/Bleomycin resistance protein/Dioxygenase superfamily
gene0452	909.9167381	457.3828582	0.99233	0.0085316	0.045581	gene0452	Putative esterase
gene0453	1317.860876	516.7427804	1.3507	0.0019089	0.014065	gene0453	Alcohol dehydrogenase GroES-like domain
gene0454	464.1519414	117.8715908	1.9774	0.0061991	0.035832	gene0454	Bacterial regulatory helix-turn-helix protein, lysR family
gene0455	119.8419761	204.8915777	-0.77373	0.00070775	0.0060733	gene0455	Major Facilitator Superfamily
gene0457	268.1227819	380.8403781	-0.50629	0.0055112	0.03275	gene0457	Protein of unknown function (DUF418)
gene0459	1943.263578	775.2715478	1.3257	1.24E-15	8.10E-14	gene0459	Periplasmic binding protein-like domain
gene0461	277.0286825	124.6253125	1.1524	8.13E-08	1.82E-06	gene0461	Branched-chain amino acid transport system / permease component
gene0464	3300.427811	1539.424516	1.1003	4.95E-14	2.78E-12	gene0464	Malic enzyme, N-terminal domain
gene0472	1078.180289	460.2924475	1.228	0.006472	0.036977	gene0472	AraC-like ligand binding domain
gene0473	888.5954793	328.4401159	1.4359	0.00032825	0.0031244	gene0473	Glutamine amidotransferase class-I
gene0483	910.726996	270.69431	1.7504	2.82E-20	3.05E-18	gene0483	Substrate binding domain of ABC-type glycine betaine transport system
gene0484	755.6623822	194.2165706	1.9601	3.92E-17	3.00E-15	gene0484	Binding-protein-dependent transport system inner membrane component
gene0485	524.1247151	112.3195523	2.2223	1.04E-12	4.86E-11	gene0485	CBS domain
gene0486	1135.186928	844.1382861	0.42738	0.0089392	0.047278	gene0486	Type III restriction enzyme, res subunit
gene0487	674.7141135	483.5604016	0.48058	0.0034687	0.022422	gene0487	Glycosyl transferase family, a/b domain
gene0488	519.2866047	331.2709736	0.64852	0.0014419	0.011231	gene0488	Chain length determinant protein
gene0489	1478.367492	564.5640894	1.3888	5.51E-19	5.44E-17	gene0489	Amino acid permease
gene0492	286.3387186	149.128659	0.94117	0.00040345	0.0037596	gene0492	PAP2 superfamily
gene0496	687.045467	432.8431126	0.66656	4.28E-05	0.0005341	gene0496	FCD domain
gene0499	177.7708914	115.6875666	0.61979	0.004104	0.02556	gene0499	D-mannonate dehydratase (UxuA)
gene0510	30.64137026	63.38688812	-1.0487	0.0039142	0.024655	gene0510	MFS_1 like family
gene0513	896.8083535	671.5527972	0.4173	0.0079934	0.043703	gene0513	NapC/NirT cytochrome c family, N-terminal region
gene0515	309.4912084	446.1724149	-0.5277	0.0080118	0.04375	gene0515	Prokaryotic dksA/traR C4-type zinc finger
gene0520	1397.375531	857.221744	0.70498	0.0012535	0.010039	gene0520	Tryptophan synthase alpha chain
gene0522	3688.678123	1967.30182	0.90689	2.23E-06	3.79E-05	gene0522	Imidazoleglycerol-phosphate dehydratase
gene0523	4331.004047	2196.699172	0.97936	2.44E-11	9.49E-10	gene0523	Aminotransferase class I and II
gene0524	3647.085111	1454.28966	1.3264	5.38E-19	5.44E-17	gene0524	Histidinol dehydrogenase
gene0525	1507.898428	490.6201132	1.6199	2.77E-16	1.99E-14	gene0525	HisG, C-terminal domain
gene0532	214.7587362	123.0779846	0.80314	0.00022086	0.0022161	gene0532	Leucine Rich repeat
gene0534	807.6495558	1370.63695	-0.76305	1.39E-06	2.43E-05	gene0534	Gluconate 2-dehydrogenase subunit 3
gene0535	1474.477455	2864.066841	-0.95786	1.04E-10	3.68E-09	gene0535	GMC oxidoreductase
gene0536	1323.881734	2916.175508	-1.1393	2.33E-14	1.36E-12	gene0536	Cytochrome C oxidase, cbb3-type, subunit III
gene0540	353.2765828	646.5272649	-0.87191	7.65E-07	1.42E-05	gene0540	Tryptophan/tyrosine permease family
gene0554	235.7787893	404.7171758	-0.77948	0.0037469	0.02393	-//-
gene0555	1010.449234	1323.688609	-0.38957	0.0091038	0.047699	gene0555	Putative inner membrane protein of Enterobacteriaceae
gene0563	485.7476664	1190.681381	-1.2935	1.06E-07	2.30E-06	gene0563	Bacterial extracellular solute-binding protein
gene0564	439.9073437	980.6438058	-1.1565	6.90E-13	3.33E-11	gene0564	TOBE domain
gene0565	226.671591	531.1270692	-1.2285	6.02E-11	2.17E-09	gene0565	Binding-protein-dependent transport system inner membrane component
gene0566	223.2535514	676.6797499	-1.5998	1.03E-19	1.09E-17	gene0566	Binding-protein-dependent transport system inner membrane component
gene0567	152.6304763	292.1020752	-0.93643	1.31E-06	2.32E-05	gene0567	Protein of unknown function (DUF2593)
gene0575	203.6074101	75.46208054	1.432	5.45E-10	1.72E-08	gene0575	Bacterial regulatory helix-turn-helix protein, lysR family
gene0576	139.1738013	41.6151862	1.7417	8.91E-06	0.00013425	gene0576	NADPH-dependent FMN reductase
gene0577	92.52984212	17.54057208	2.3992	0.00017586	0.0018307	gene0577	Bacterial regulatory helix-turn-helix proteins, AraC family
gene0578	285.1276141	196.7886712	0.53496	0.0090568	0.04753	gene0578	Creatinase/Prolidase N-terminal domain
gene0582	1167.360519	883.1499164	0.40252	0.0057554	0.033795	gene0582	3-beta hydroxysteroid dehydrogenase/isomerase family
gene0590	2794.671942	1614.440324	0.79164	0.0010043	0.0082824	gene0590	Protein of unknown function (DUF535)
gene0597	701.3246126	471.3331454	0.57334	0.00055514	0.0049473	gene0597	ABC transporter
gene0604	832.2536692	575.7521471	0.53158	0.00079416	0.0067111	gene0604	Molybdopterin oxidoreductase Fe4S4 domain
gene0606	316.7675799	212.2421018	0.57771	0.0020752	0.01495	gene0606	DMSO reductase anchor subunit (DmsC)
gene0610	8998.207579	16183.39524	-0.8468	9.69E-09	2.55E-07	gene0610	Phosphoenolpyruvate-dependent sugar phosphotransferase system, EIIA 2
gene0620	463.0072338	341.8846371	0.43753	0.0093594	0.048545	gene0620	EPSP synthase (3-phosphoshikimate 1-carboxyvinyltransferase)
gene0623	6856.5231	9777.512897	-0.51199	0.00015418	0.0016357	gene0623	Bacterial DNA-binding protein
gene0625	1158.682671	887.9640638	0.38391	0.0096163	0.049645	gene0625	RecF/RecN/SMC N terminal domain
gene0627	3144.276245	2052.388285	0.61542	0.0006054	0.0053287	gene0627	'Cold-shock' DNA-binding domain
gene0631	101.9307885	159.9638529	-0.65016	0.0037893	0.024082	gene0631	CO dehydrogenase flavoprotein C-terminal domain
gene0644	4494.752637	8886.519628	-0.98338	8.08E-12	3.36E-10	gene0644	Putative peptidoglycan binding domain
gene0645	930.4601148	620.1980492	0.58522	0.00020159	0.0020505	gene0645	Peptidase M15
gene0647	3692.909606	1807.206939	1.031	2.48E-12	1.12E-10	gene0647	Aminotransferase class I and II
gene0648	18002.8358	5331.520686	1.7556	1.08E-34	2.70E-32	gene0648	Gram-negative porin
gene0649	2868.10969	1978.889212	0.53541	0.00018983	0.0019533	gene0649	OB-fold nucleic acid binding domain
gene0650	1291.861413	747.0170876	0.79024	1.83E-07	3.85E-06	gene0650	Nicotinate phosphoribosyltransferase (NAPRTase) family
gene0663	466.0071468	662.3224528	-0.50718	0.0094322	0.048865	gene0663	Peptidase S24-like
gene0676	29.37950434	68.99152716	-1.2316	0.00040502	0.0037663	-//-
gene0677	3074.033467	2363.105805	0.37945	0.0059292	0.034497	gene0677	YfbU domain
gene0680	63.00603516	154.5249096	-1.2943	4.71E-07	9.18E-06	gene0680	Phage Terminase
gene0681	52.90994143	151.1763524	-1.5146	7.00E-08	1.60E-06	gene0681	Phage portal protein
gene0682	14.50277412	51.50935928	-1.8285	3.05E-05	0.00039403	gene0682	Caudovirus prohead serine protease
gene0683	113.1097821	299.722233	-1.4059	0.0011413	0.0092236	gene0683	Phage capsid family
gene0684	7.569880429	24.8831365	-1.7168	0.0053014	0.031886	gene0684	Phage gp6-like head-tail connector protein
gene0688	18.50949012	53.67111729	-1.5359	8.94E-05	0.0010294	gene0688	Phage tail tube protein family
gene0690	11.33501525	32.30081843	-1.5108	0.0076635	0.042369	gene0690	Phage tail assembly chaperone protein, TAC
gene0692	159.3972442	305.1733275	-0.937	4.39E-05	0.00054681	gene0692	Phage-related minor tail protein
gene0694	20.00325118	50.82895795	-1.3454	0.0005098	0.0046058	gene0694	Prokaryotic homologs of the JAB domain
gene0697	212.2576046	305.8828007	-0.52716	0.0069778	0.039113	gene0697	Invasin, domain 3
gene0711	144.3340592	365.0108266	-1.3385	1.65E-11	6.54E-10	gene0711	Anti-sigma-K factor rskA
gene0712	88.62766922	201.2582735	-1.1832	2.67E-07	5.37E-06	gene0712	Sigma-70, region 4
gene0713	53.51821418	104.8412233	-0.9701	0.00076606	0.0065108	gene0713	Fasciclin domain
gene0722	16.5975434	44.07090285	-1.4089	0.0017762	0.013359	gene0722	NADH-Ubiquinone oxidoreductase (complex I), chain 5 N-terminus
gene0730	20456.48198	3903.45457	2.3897	5.64E-60	2.78E-57	gene0730	Isocitrate/isopropylmalate dehydrogenase
gene0750	0	400.2601276	#NAME?	3.47E-100	3.09E-97	gene0750	Autoinducer synthase
gene0751	67.50283392	464.2271477	-2.7818	1.53E-39	4.25E-37	gene0751	Bacterial regulatory proteins, luxR family
gene0755	66.96801316	147.86573	-1.1427	3.27E-06	5.34E-05	-//-
gene0758	227.5367807	354.641788	-0.64026	0.00063269	0.005536	gene0758	Methyl-accepting chemotaxis protein (MCP) signalling domain
gene0766	187.2633312	99.34768682	0.91451	7.23E-05	0.00084784	gene0766	OmpA family
gene0768	5836.51294	2484.131813	1.2324	1.95E-17	1.61E-15	gene0768	Osmosensory transporter coiled coil
gene0771	211.0896536	411.9344718	-0.96456	6.38E-07	1.21E-05	gene0771	Formate/nitrite transporter
gene0772	228.0896429	372.2297452	-0.70659	0.00021842	0.0021965	gene0772	MarC family integral membrane protein
gene0773	1406.477663	3858.009549	-1.4558	3.67E-21	4.30E-19	gene0773	TQO small subunit DoxD
gene0774	42.10611467	99.91317456	-1.2466	2.69E-05	0.00035335	gene0774	Protein of unknown function (DUF523)
gene0775	5.411569448	23.44049822	-2.1149	0.0064368	0.036823	-//-
gene0778	51.62777686	110.3818728	-1.0963	0.0001415	0.0015155	-//-
gene0785	1564.879494	1068.409664	0.55059	0.00032056	0.0030594	gene0785	Heavy-metal resistance
gene0791	5700.638345	3749.456334	0.60444	6.17E-05	0.00074123	gene0791	Ferritin-like domain
gene0794	633.7636328	446.5271081	0.5052	0.0081934	0.044252	gene0794	Thioesterase superfamily
gene0799	11026.97352	5276.163487	1.0635	8.57E-13	4.10E-11	gene0799	OprF membrane domain
gene0801	478.6556272	262.2117767	0.86826	2.80E-06	4.61E-05	gene0801	Tryptophan synthase alpha chain
gene0802	694.2401222	403.2294062	0.78383	1.38E-06	2.43E-05	gene0802	Pyridoxal-phosphate dependent enzyme
gene0817	1262.800067	929.5680027	0.44199	0.0066753	0.03775	gene0817	Ligated ion channel L-glutamate- and glycine-binding site
gene0821	153.0815167	234.3877032	-0.6146	0.0022483	0.015863	gene0821	KR domain
gene0825	1489.826151	1136.246524	0.39087	0.0052925	0.031877	gene0825	S4 domain
gene0830	503.7626792	325.1251602	0.63175	0.00014099	0.0015155	gene0830	KR domain
gene0834	5828.46069	4169.743585	0.48316	0.00044047	0.0040704	gene0834	LysR substrate binding domain
gene0849	1191.754427	856.1361617	0.47717	0.0039159	0.024655	gene0849	CBS domain
gene0859	488.4983164	291.5505246	0.74461	0.00077458	0.0065654	gene0859	Anthranilate synthase component I, N terminal region
gene0863	326.8504448	624.9914758	-0.93521	0.0049364	0.030058	gene0863	'Cold-shock' DNA-binding domain
gene0867	3196.878059	1228.449865	1.3798	2.99E-12	1.32E-10	gene0867	YebF-like protein
gene0868	338.6223459	198.9038385	0.76761	3.89E-05	0.00048925	gene0868	EAL domain
gene0870	365.553812	260.1488288	0.49075	0.0048801	0.029879	gene0870	Ndr family
gene0878	918.1778035	559.9537035	0.71347	1.84E-05	0.00025483	gene0878	CopC domain
gene0879	634.1914741	356.5163379	0.83095	9.52E-07	1.73E-05	gene0879	Copper resistance protein D
gene0880	292.6164938	166.6292607	0.81237	0.00011832	0.0012986	gene0880	Protein of unknown function (DUF2511)
gene0884	736.4634675	1649.798278	-1.1636	2.37E-09	6.84E-08	-//-
gene0887	5766.282849	14265.53134	-1.3068	1.96E-08	4.94E-07	gene0887	SmpA / OmlA family
gene0889	14163.31099	26468.36807	-0.90211	0.00048639	0.0044412	gene0889	BON domain
gene0893	158.6207823	107.0657189	0.56709	0.0089822	0.047362	gene0893	Paraquat-inducible protein A
gene0897	1576.090176	1201.168274	0.39191	0.0090347	0.047469	gene0897	Peptidase family M48
gene0904	15337.54545	12023.5112	0.35121	0.008926	0.047278	gene0904	Iron/manganese superoxide dismutases, alpha-hairpin domain
gene0913	285.390869	416.4034429	-0.54504	0.0027607	0.018678	gene0913	Aromatic acid exporter family member 1
gene0918	666.0349052	342.4299381	0.95979	3.66E-08	8.84E-07	gene0918	Anhydro-N-acetylmuramic acid kinase
gene0919	445.2855204	254.6052502	0.80647	1.03E-05	0.00015415	gene0919	Membrane-bound lysozyme-inhibitor of c-type lysozyme
gene0921	551.7272326	307.6691675	0.84258	2.56E-06	4.32E-05	gene0921	Pyridoxine 5'-phosphate oxidase C-terminal dimerisation region
gene0922	1574.999982	1108.712305	0.50647	0.0010026	0.0082824	gene0922	S4 domain
gene0924	100.1730102	190.654867	-0.92847	9.36E-05	0.0010696	gene0924	Cyanate lyase C-terminal domain
gene0927	1726.102499	1276.173018	0.43569	0.0048216	0.029602	gene0927	Glutathione S-transferase, C-terminal domain
gene0928	2092.119008	1536.111335	0.44568	0.0016577	0.012553	gene0928	Major Facilitator Superfamily
gene0940	159.2599064	80.07366463	0.99198	2.78E-05	0.00036188	gene0940	EamA-like transporter family
gene0942	32.94145801	63.65285325	-0.95032	0.0062902	0.036265	gene0942	L-arabinose isomerase C-terminal domain
gene0943	5.796138153	21.75889752	-1.9084	0.0055572	0.032936	gene0943	FGGY family of carbohydrate kinases, N-terminal domain
gene0956	1558.832522	1156.404066	0.43082	0.0033738	0.022002	gene0956	Bacterial protein of unknown function (DUF945)
gene0957	744.0547538	490.7060645	0.60055	0.0003575	0.0033739	gene0957	Phosphomannose isomerase type I
gene0959	1292.703735	1717.752391	-0.41013	0.003561	0.02294	gene0959	Fumarase C C-terminus
gene0972	342.9694306	530.6824186	-0.62977	0.00016693	0.0017583	gene0972	Chain length determinant protein
gene0981	1310.112103	958.5501957	0.45076	0.0029263	0.019531	gene0981	Phosphorylase superfamily
gene0983	8.3522762	25.73610455	-1.6236	0.0081683	0.044252	gene0983	EamA-like transporter family
gene0984	85.06999017	238.9296573	-1.4899	6.12E-07	1.17E-05	-//-
gene0986	88.87859229	139.4344034	-0.64968	0.0058192	0.033918	gene0986	Luciferase-like monooxygenase
gene0992	422.9212856	266.8464546	0.66438	0.0001572	0.0016637	gene0992	Alanine-glyoxylate amino-transferase
gene1006	2328.386731	3707.232259	-0.67101	5.12E-06	8.19E-05	gene1006	Universal stress protein family
gene1010	998.9432941	657.1625952	0.60415	0.00010164	0.0011467	gene1010	Protein of unknown function (DUF1471)
gene1012	1521.289738	2576.782604	-0.76028	2.67E-06	4.45E-05	-//-
gene1026	38.80234862	72.16103933	-0.89508	0.0031891	0.021032	-//-
gene1029	1241.976214	3199.659798	-1.3653	1.23E-20	1.40E-18	gene1029	Acetyltransferase (GNAT) family
gene1055	9623.075618	7141.487819	0.43027	0.00367	0.02354	gene1055	PEP-utilising enzyme, mobile domain
gene1056	488.5120077	140.4094386	1.7988	0.0018301	0.013626	gene1056	Protein of unknown function (DUF3024)
gene1057	490.1501025	281.6562096	0.79929	0.0083782	0.044977	gene1057	Kinase/pyrophosphorylase
gene1081	748.7773496	1009.923474	-0.43164	0.0034084	0.02215	gene1081	Dolichyl-phosphate-mannose-protein mannosyltransferase
gene1091	772.1425874	492.115875	0.64987	0.00012579	0.0013637	gene1091	Aminoacyl tRNA synthetase class II, N-terminal domain
gene1093	646.4875966	852.0660467	-0.39834	0.0083291	0.044768	gene1093	Ribosomal protein L35
gene1099	211.423042	117.842182	0.84328	0.0057005	0.033641	gene1099	Chemoreceptor zinc-binding domain
gene1101	733.7174978	1339.320583	-0.8682	0.0016523	0.012533	gene1101	Protein of unknown function (DUF1480)
gene1113	868.263052	1391.486706	-0.68042	0.0024863	0.017135	gene1113	Endoribonuclease GhoS
gene1122	61.42088502	137.7038603	-1.1648	2.01E-05	0.00027321	gene1122	YadA-like membrane anchor domain
gene1129	4940.708115	3753.26177	0.39657	0.0027469	0.01867	gene1129	Pyruvate kinase, alpha/beta domain
gene1131	983.5361376	694.9569391	0.50105	0.0014453	0.011231	gene1131	L,D-transpeptidase catalytic domain
gene1132	184.403341	452.334637	-1.2945	1.41E-11	5.69E-10	gene1132	Transglycosylase SLT domain
gene1135	528.243477	754.464048	-0.51425	0.0025113	0.017227	gene1135	Mandelate racemase / muconate lactonizing enzyme, N-terminal domain
gene1136	3298.963167	1328.972189	1.3117	3.81E-19	3.94E-17	gene1136	AhpC/TSA family
gene1152	318.2466032	440.6254394	-0.46941	0.0050874	0.030871	gene1152	ABC transporter
gene1154	97.47866775	55.25865535	0.81889	0.0027717	0.018724	-//-
gene1168	1450.310957	1050.898132	0.46474	0.0027996	0.018855	gene1168	Hypothetical lipoprotein (MG045 family)
gene1172	712.6801507	504.4048241	0.49867	0.0021898	0.015591	gene1172	Peptidoglycan-synthase activator LpoB
gene1175	889.4946433	660.171986	0.43014	0.0063441	0.036391	gene1175	Scavenger mRNA decapping enzyme C-term binding
gene1176	3029.183115	1634.164081	0.89038	8.28E-10	2.55E-08	gene1176	Oligopeptide/dipeptide transporter, C-terminal region
gene1177	2002.153348	1200.438004	0.73799	7.46E-07	1.40E-05	gene1177	Oligopeptide/dipeptide transporter, C-terminal region
gene1178	1106.746005	610.9453082	0.85721	9.86E-08	2.17E-06	gene1178	N-terminal TM domain of oligopeptide transport permease C
gene1179	989.4778507	342.4786296	1.5307	1.97E-20	2.18E-18	gene1179	Binding-protein-dependent transport system inner membrane component
gene1180	12036.19177	3650.225159	1.7213	2.45E-15	1.53E-13	gene1180	Bacterial extracellular solute-binding proteins, family 5 Middle
gene1183	7404.821641	12271.25968	-0.72875	4.80E-07	9.32E-06	gene1183	Iron-containing alcohol dehydrogenase
gene1207	1499.66799	1026.460158	0.54697	0.00017926	0.0018617	gene1207	Peptidase family S49
gene1210	920.5364256	573.3184349	0.68314	0.001567	0.011989	gene1210	Protein of unknown function (DUF1315)
gene1211	807.6600041	416.1319578	0.95671	9.57E-09	2.53E-07	gene1211	SelR domain
gene1215	4663.440935	8536.705966	-0.87228	1.73E-09	5.22E-08	gene1215	PrkA serine protein kinase C-terminal domain
gene1216	1744.382888	3637.66428	-1.0603	9.04E-13	4.27E-11	gene1216	Protein of unknown function (DUF444)
gene1219	120.2434354	301.5151766	-1.3263	1.41E-10	4.84E-09	-//-
gene1224	2218.707873	1274.471601	0.79982	3.83E-08	9.20E-07	gene1224	Alanine racemase, C-terminal domain
gene1225	2759.746329	1667.065849	0.72722	5.35E-07	1.03E-05	gene1225	FAD binding domain
gene1227	1639.399571	2306.768544	-0.49271	0.00077544	0.0065654	gene1227	SpoVR like protein
gene1237	158.1051094	262.23781	-0.72999	0.00057398	0.0051027	gene1237	Putative zinc- or iron-chelating domain
gene1243	403.9279603	226.3136391	0.83577	8.44E-06	0.0001281	gene1243	HRDC domain
gene1244	1981.495381	1294.289084	0.61443	4.85E-05	0.00059922	gene1244	AMP-binding enzyme C-terminal domain
gene1245	382.9668597	270.7945139	0.50002	0.0058142	0.033918	gene1245	S4 domain
gene1246	617.8494726	917.8595556	-0.57102	0.00037376	0.003505	gene1246	Outer membrane lipoprotein Slp family
gene1252	216.683239	85.54618686	1.3408	1.18E-05	0.00017342	gene1252	Small Multidrug Resistance protein
gene1253	848.6396924	312.9396163	1.4393	5.03E-09	1.37E-07	gene1253	KDPG and KHG aldolase
gene1255	1280.594664	772.4006439	0.72939	1.32E-06	2.33E-05	gene1255	Dehydratase family
gene1256	787.6426723	518.8677802	0.60217	0.00018132	0.0018787	gene1256	Glucosamine-6-phosphate isomerases/6-phosphogluconolactonase
gene1257	2184.835022	1450.203345	0.59127	3.46E-05	0.00043983	gene1257	Glucose-6-phosphate dehydrogenase, NAD binding domain
gene1274	85.32043519	49.92887693	0.77302	0.0066482	0.037645	gene1274	Protein of unknown function DUF72
gene1291	385.1027192	186.0196882	1.0498	0.00053165	0.0047838	gene1291	Protein of unknown function (DUF1439)
gene1294	1164.270996	724.399299	0.68457	2.07E-05	0.00028003	gene1294	NAD binding domain of 6-phosphogluconate dehydrogenase
gene1295	873.1025523	584.1278134	0.57987	0.00048658	0.0044412	gene1295	Major Facilitator Superfamily
gene1300	211.6880161	137.7948526	0.61942	0.0038529	0.024361	gene1300	Thioredoxin-like
gene1305	1437.788172	825.2718187	0.80091	4.04E-07	7.94E-06	gene1305	GHMP kinases C terminal
gene1306	2386.307382	1103.458699	1.1127	2.11E-12	9.67E-11	gene1306	Threonine synthase N terminus
gene1307	914.0033024	675.8471545	0.4355	0.0090118	0.047405	gene1307	Peroxide stress protein YaaA
gene1308	88.61330444	145.625882	-0.71667	0.0081419	0.044189	gene1308	Sodium:alanine symporter family
gene1309	7191.198673	5131.529581	0.48684	0.0006364	0.0055531	gene1309	Transaldolase/Fructose-6-phosphate aldolase
gene1310	2135.511235	3189.055278	-0.57855	0.00010753	0.0012039	gene1310	CsiD
gene1311	2666.801561	5079.867676	-0.92968	2.76E-10	8.90E-09	gene1311	FAD dependent oxidoreductase
gene1312	6783.542877	10218.2537	-0.59104	3.10E-05	0.00039881	gene1312	Aldehyde dehydrogenase family
gene1313	13534.99086	21011.07093	-0.63446	3.79E-06	6.17E-05	gene1313	Aminotransferase class-III
gene1314	10194.52686	15634.5085	-0.61694	1.12E-05	0.00016553	gene1314	Amino acid permease
gene1315	1734.128936	2688.683964	-0.63269	1.98E-05	0.00027049	gene1315	Bacterial regulatory proteins, gntR family
gene1316	359.5224602	583.3842175	-0.69836	3.20E-05	0.00041113	gene1316	haloacid dehalogenase-like hydrolase
gene1317	328.6868926	499.9365826	-0.60503	0.00063862	0.0055551	gene1317	Probable molybdopterin binding domain
gene1320	36564.85582	47.67073701	9.5831	2.01E-281	4.47E-278	gene1320	Dihydrodipicolinate synthetase family
gene1321	39795.64616	154.8693024	8.0054	0	0	gene1321	Sugar (and other) transporter
gene1324	1163.946888	815.0105622	0.51413	0.00090731	0.0075383	gene1324	DnaJ central domain
gene1341	960.6023142	567.4990055	0.75932	1.40E-06	2.45E-05	gene1341	D-ala D-ala ligase C-terminus
gene1343	384.4276018	551.8548251	-0.52158	0.0014274	0.011168	gene1343	TrkA-N domain
gene1353	2639.900361	1949.501936	0.43738	0.0034439	0.022348	gene1353	OstA-like protein
gene1361	231.1173442	405.768145	-0.81203	3.50E-05	0.00044321	gene1361	DNA polymerase family B, exonuclease domain
gene1362	131.1351233	260.3311075	-0.98929	5.37E-06	8.56E-05	gene1362	SNARE associated Golgi protein
gene1367	1.204153752	11.92397758	-3.3078	0.0025711	0.017582	-//-
gene1371	275.8550818	157.6823141	0.80689	0.00011464	0.0012676	gene1371	Aconitase C-terminal domain
gene1372	685.5622601	400.9000901	0.77404	1.12E-05	0.00016582	gene1372	Aconitase family (aconitate hydratase)
gene1373	514.2388584	243.3312743	1.0795	6.79E-05	0.00079796	gene1373	Isocitrate/isopropylmalate dehydrogenase
gene1380	2679.420357	1675.352211	0.67746	6.34E-06	9.93E-05	gene1380	Thiamine pyrophosphate enzyme, N-terminal TPP binding domain
gene1386	744.121614	530.905343	0.48708	0.0021852	0.015591	gene1386	MraW methylase family
gene1402	3392.850433	2531.180598	0.42269	0.0025537	0.017491	gene1402	SEC-C motif
gene1408	49.83201673	109.0467443	-1.1298	0.00010986	0.0012239	gene1408	Type II secretion system (T2SS), protein F
gene1417	453.3420157	1139.325893	-1.3295	4.95E-16	3.33E-14	gene1417	Amino acid permease
gene1422	6753.75004	4477.77118	0.59291	1.97E-05	0.00027018	gene1422	FAD binding domain
gene1424	20668.57868	13346.53752	0.63097	6.39E-06	9.93E-05	gene1424	Aconitase family (aconitate hydratase)
gene1428	4119.096024	2150.822882	0.93744	1.19E-05	0.00017342	gene1428	Multicopper oxidase
gene1429	969.5496951	440.0241513	1.1397	7.73E-12	3.24E-10	gene1429	Nitroreductase family
gene1433	790.8007451	564.6453263	0.48597	0.0022624	0.015912	gene1433	Carbonic anhydrase
gene1434	455.4152156	265.4082261	0.77897	1.06E-05	0.00015802	gene1434	AAA domain, putative AbiEii toxin, Type IV TA system
gene1435	380.4326196	182.9532871	1.0562	1.25E-08	3.24E-07	gene1435	ABC-2 type transporter
gene1455	160.8987479	231.1638591	-0.52276	0.0065886	0.03745	gene1455	Sugar fermentation stimulation protein
gene1457	502.9125107	701.7914078	-0.48073	0.0029586	0.019691	gene1457	DEAD/DEAH box helicase
gene1467	221.8031378	76.38882662	1.5378	2.29E-11	9.00E-10	gene1467	Phosphoadenosine phosphosulfate reductase family
gene1468	827.456262	421.4149499	0.97344	3.68E-09	1.03E-07	gene1468	50S ribosome-binding GTPase
gene1472	416.4806563	256.4391765	0.69963	0.0035009	0.022586	gene1472	Prolipoprotein diacylglyceryl transferase
gene1473	427.5867959	251.9272845	0.76321	3.36E-05	0.0004282	gene1473	Thymidylate synthase
gene1489	2684.244114	6094.106098	-1.1829	0.0023172	0.016195	gene1489	Bacterial protein of unknown function (DUF903)
gene1494	2905.106011	2066.226872	0.49159	0.00037739	0.0035316	gene1494	Possible lysine decarboxylase
gene1501	2396.005691	1781.382412	0.42763	0.005714	0.033641	gene1501	Bacterial transferase hexapeptide (six repeats)
gene1503	1157.779067	762.5869126	0.60239	6.21E-05	0.00074378	gene1503	Metallopeptidase family M24
gene1504	72.04552149	117.1929424	-0.70191	0.005251	0.031753	-//-
gene1506	33.15404101	63.74566388	-0.94314	0.0036011	0.023165	-//-
gene1518	28.58863328	54.50032732	-0.93082	0.0077258	0.042607	-//-
gene1527	85.31074914	249.2240255	-1.5466	3.46E-11	1.31E-09	gene1527	Amino acid permease
gene1536	2352.907333	1339.276586	0.81299	2.54E-08	6.31E-07	gene1536	NlpE N-terminal domain
gene1541	225.2966024	487.9113888	-1.1148	7.04E-10	2.19E-08	gene1541	Cytidine and deoxycytidylate deaminase zinc-binding region
gene1543	6.322483624	25.8967158	-2.0342	0.001301	0.010368	-//-
gene1554	43.68636184	82.98967845	-0.92575	0.0020937	0.015034	-//-
gene1556	435.0969312	317.9200368	0.45267	0.0072842	0.040574	gene1556	L,D-transpeptidase catalytic domain
gene1569	628.2456375	288.5010869	1.1228	3.46E-07	6.87E-06	gene1569	Transcriptional regulator Crl
gene1601	1887.887963	904.3771547	1.0618	8.51E-05	0.00098206	gene1601	4-hydroxyphenylacetate 3-hydroxylase C terminal
gene1605	310.8578121	195.9211782	0.66598	0.0037533	0.023936	gene1605	Fumarylacetoacetate (FAA) hydrolase family
gene1610	599.3756939	317.1780845	0.91817	0.0092394	0.048091	gene1610	Fumarylacetoacetate (FAA) hydrolase family
gene1622	718.5448231	1179.35881	-0.71485	0.0028531	0.019128	gene1622	Protein of unknown function (DUF2623)
gene1632	335.7558978	183.5933914	0.8709	3.24E-06	5.32E-05	gene1632	CBS domain
gene1637	323.6185019	217.3448947	0.57431	0.0045013	0.027712	-//-
gene1641	6141.637593	3632.204586	0.75778	6.99E-08	1.60E-06	gene1641	C-terminal domain of 1-Cys peroxiredoxin
gene1656	891.7402766	582.5657648	0.6142	0.00027143	0.0026516	gene1656	6,7-dimethyl-8-ribityllumazine synthase
gene1660	71.41337777	153.4285803	-1.1033	5.72E-06	9.01E-05	gene1660	Phosphatidylglycerophosphatase A
gene1675	100.4493592	176.5506762	-0.81361	0.00054126	0.0048506	gene1675	ImcF-related N-terminal domain
gene1690	448.4450727	296.5198282	0.5968	0.0004589	0.004232	gene1690	THUMP domain
gene1694	376.1672075	234.3587843	0.68266	0.00017308	0.0018187	gene1694	Sugar (and other) transporter
gene1697	4552.210289	3420.815375	0.41223	0.0025763	0.017591	gene1697	Cytochrome c oxidase subunit III
gene1698	18354.45814	12255.12572	0.58275	0.00030657	0.0029432	gene1698	Cytochrome C and Quinol oxidase polypeptide I
gene1699	4291.546208	2270.511325	0.91848	2.53E-07	5.11E-06	gene1699	Cytochrome C oxidase subunit II, periplasmic domain
gene1701	832.770823	618.3757957	0.42944	0.0042703	0.026473	gene1701	Uncharacterized lipoprotein
gene1702	1072.549946	1561.205255	-0.54162	0.00027746	0.0027047	gene1702	BolA-like protein
gene1704	2497.000989	1825.919818	0.45157	0.0018844	0.013914	gene1704	FKBP-type peptidyl-prolyl cis-trans isomerase
gene1707	7765.854334	10460.83925	-0.42978	0.0018687	0.013867	gene1707	Holliday junction DNA helicase ruvB N-terminus
gene1710	2083.39418	1446.039711	0.52683	0.00028676	0.002777	gene1710	PPIC-type PPIASE domain
gene1713	135.9312754	357.2138445	-1.3939	4.11E-12	1.77E-10	gene1713	Acyl-ACP thioesterase
gene1720	419.8240487	297.5348882	0.49673	0.0048328	0.02963	gene1720	ABC transporter
gene1723	105.8944857	47.81513588	1.1471	7.25E-05	0.00084829	gene1723	Ammonium Transporter Family
gene1725	5202.313263	14411.86268	-1.47	8.77E-24	1.30E-21	gene1725	Type III secretion system lipoprotein chaperone (YscW)
gene1733	6315.119085	2963.424743	1.0915	0.00060165	0.0053062	gene1733	haloacid dehalogenase-like hydrolase
gene1738	142.2984371	64.25232295	1.1471	6.36E-06	9.93E-05	gene1738	DeoR-like helix-turn-helix domain
gene1739	230.6724775	64.51229964	1.8382	5.50E-15	3.31E-13	gene1739	Arginase family
gene1740	288.2438789	64.21426878	2.1663	1.04E-21	1.25E-19	gene1740	Amidohydrolase family
gene1741	248.164911	628.3559195	-1.3403	3.46E-14	1.97E-12	gene1741	4Fe-4S single cluster domain
gene1742	37.04912924	69.65920054	-0.91087	0.00634	0.036391	gene1742	CDP-diacylglycerol pyrophosphatase
gene1745	559.871575	403.9783488	0.47082	0.004004	0.025067	gene1745	Aminotransferase class I and II
gene1746	2519.242267	4742.545056	-0.91267	0.0011266	0.0091551	gene1746	Bacterial protein of unknown function (DUF883)
gene1748	525.3620513	314.4989211	0.74026	2.29E-05	0.000306	gene1748	Oxidoreductase NAD-binding domain
gene1749	1204.352383	668.9300129	0.84833	9.61E-08	2.13E-06	gene1749	Nitrite/Sulfite reductase ferredoxin-like half domain
gene1751	2243.254348	829.0644387	1.436	4.14E-13	2.05E-11	gene1751	FAD binding domain
gene1755	11.67876241	36.97137307	-1.6625	0.00067046	0.0057868	gene1755	Inverse autotransporter, beta-domain
gene1760	456.589967	314.4266562	0.53818	0.009527	0.049241	gene1760	Thioredoxin
gene1762	187.037774	336.8510387	-0.84878	2.24E-05	0.00030014	gene1762	HAMP domain
gene1764	3.279610893	15.45018598	-2.236	0.0053691	0.032207	-//-
gene1767	62.0446134	104.7630354	-0.75575	0.0077396	0.04263	gene1767	4Fe-4S dicluster domain
gene1770	1286.08538	2330.790427	-0.85783	1.99E-09	5.83E-08	gene1770	Bacterial regulatory helix-turn-helix protein, lysR family
gene1771	2280.333912	1728.314064	0.39988	0.0080491	0.043846	gene1771	DeoC/LacD family aldolase
gene1777	1195.246666	787.5364998	0.60189	6.33E-05	0.00075281	gene1777	Diacylglycerol kinase catalytic domain
gene1780	854.9543579	2315.266058	-1.4373	3.40E-15	2.07E-13	gene1780	Domain of unknown function (DUF1508)
gene1784	187.1409265	267.6450906	-0.5162	0.0096847	0.049825	gene1784	MMPL family
gene1793	707.1508398	1021.644192	-0.5308	0.0011719	0.0094371	gene1793	Bacterial regulatory helix-turn-helix proteins, AraC family
gene1794	63.08767825	121.8683204	-0.94989	0.00029263	0.0028216	gene1794	PTS HPr component phosphorylation site
gene1805	228.5858993	369.7096359	-0.69366	0.00014798	0.0015774	gene1805	Histidine kinase-like ATPase domain
gene1806	54.80879409	97.2660115	-0.82753	0.0051084	0.030936	gene1806	Bacterial extracellular solute-binding protein
gene1808	2142.923677	931.231648	1.2024	9.34E-07	1.71E-05	gene1808	Sodium:solute symporter family
gene1809	307.914968	159.9780072	0.94466	0.0019659	0.014318	gene1809	Protein of unknown function, DUF485
gene1810	7517.488931	3067.946264	1.293	4.97E-06	7.97E-05	gene1810	Acetyl-coenzyme A synthetase N-terminus
gene1811	941.9260855	360.1181537	1.3871	3.85E-17	3.00E-15	gene1811	Sodium:dicarboxylate symporter family
gene1819	594.4736525	367.8260597	0.69259	3.33E-05	0.00042652	gene1819	Toprim domain
gene1838	245.9851506	423.1945546	-0.78275	2.20E-05	0.00029642	gene1838	TrkA-N domain
gene1845	300.9590544	117.6184301	1.3555	4.88E-08	1.17E-06	gene1845	Bacterial extracellular solute-binding protein
gene1847	126.1779423	17.87940087	2.8191	1.47E-18	1.42E-16	gene1847	LamB porin
gene1860	275.3271215	404.7800877	-0.55599	0.0020737	0.01495	gene1860	PAS domain
gene1864	461.6690006	1949.818223	-2.0784	2.69E-06	4.45E-05	gene1864	CsbD-like
gene1866	3.426230681	30.40559191	-3.1496	2.40E-06	4.06E-05	-//-
gene1867	6.130199271	22.54025391	-1.8785	0.0058105	0.033918	-//-
gene1871	956.0820182	681.5692662	0.48827	0.0024999	0.017201	gene1871	Alcohol dehydrogenase GroES-like domain
gene1877	9647.156748	5827.796692	0.72715	1.40E-07	3.00E-06	gene1877	OmpW family
gene1882	508.2651432	352.1377278	0.52944	0.0022524	0.015867	gene1882	Virulence factor SrfB
gene1884	1.205364507	10.2520999	-3.0884	0.0076909	0.042467	-//-
gene1885	984.7143267	499.3868498	0.97955	0.0062823	0.036265	gene1885	Protein of unknown function (DUF535)
gene1888	115.862001	73.64663152	0.65372	0.008029	0.04379	gene1888	Orn/Lys/Arg decarboxylase, N-terminal domain
gene1891	83.23991078	149.9588599	-0.84922	0.00050366	0.00456	gene1891	Glutathione S-transferase, C-terminal domain
gene1903	197.3799478	130.3539136	0.59854	0.0058222	0.033918	gene1903	Bacterial regulatory proteins, gntR family
gene1912	2586.931841	4456.012979	-0.78451	5.35E-08	1.27E-06	gene1912	Short repeat of unknown function (DUF308)
gene1916	748.5285187	383.8932452	0.96335	4.89E-09	1.34E-07	gene1916	Inner membrane protein YlaC
gene1926	509.0045202	358.9722178	0.50381	0.0026942	0.018358	gene1926	Thioredoxin
gene1928	1603.983856	914.9743885	0.80986	9.49E-05	0.0010819	gene1928	Anaerobic c4-dicarboxylate membrane transporter
gene1931	380.8215229	649.7205021	-0.7707	8.78E-06	0.00013272	gene1931	FxsA cytoplasmic membrane protein
gene1933	13911.02065	10390.85172	0.42091	0.0024469	0.016968	gene1933	TCP-1/cpn60 chaperonin family
gene1934	416.2293743	257.1102469	0.69499	0.0021996	0.015619	gene1934	Domain of unknown function (DUF4156)
gene1942	1190.995978	7288.764502	-2.6135	2.61E-65	1.66E-62	gene1942	Orn/Lys/Arg decarboxylase, N-terminal domain
gene1943	542.5253127	3062.282265	-2.4968	2.30E-55	1.02E-52	gene1943	Amino acid permease
gene1944	44.80402948	103.3491528	-1.2058	3.90E-05	0.00048939	gene1944	SprT-like zinc ribbon domain
gene1963	213.0727204	609.9933668	-1.5174	1.06E-07	2.30E-06	gene1963	Entericidin EcnA/B family
gene1965	560.7796643	1166.030685	-1.0561	4.79E-09	1.32E-07	gene1965	Lipocalin / cytosolic fatty-acid binding protein family
gene1970	542.2060789	737.7797541	-0.44435	0.0066311	0.037596	gene1970	tRNA synthetases class II (D, K and N)
gene1985	1762.744636	2609.467297	-0.56593	0.00010467	0.0011779	gene1985	IPP transferase
gene1995	504.4752405	1137.724766	-1.1733	1.65E-13	8.76E-12	gene1995	Acyl-CoA dehydrogenase, C-terminal domain
gene1996	234.2391543	139.5222274	0.74749	0.00032978	0.0031322	gene1996	Protein of unknown function (DUF1471)
gene1999	178.6144074	279.1903344	-0.6444	0.0019456	0.01426	gene1999	Protein of unknown function (DUF1471)
gene2001	460.8297446	630.1225791	-0.4514	0.005815	0.033918	-//-
gene2002	134.0204795	249.1154594	-0.89436	4.51E-05	0.00056047	gene2002	Ribosomal protein S18
gene2011	442.9439384	676.7150169	-0.61142	0.00012447	0.0013543	gene2011	Inositol monophosphatase family
gene2012	242.0698237	477.0359847	-0.97867	5.96E-08	1.40E-06	gene2012	Bacterial protein of unknown function (YtfJ_HI0045)
gene2019	720.7716979	516.8072495	0.47992	0.0028247	0.018995	gene2019	Inorganic pyrophosphatase
gene2020	2639.223078	1351.681602	0.96536	5.49E-11	2.02E-09	gene2020	Fructose-1-6-bisphosphatase, N-terminal domain
gene2024	797.4261988	583.7089894	0.4501	0.0034705	0.022422	gene2024	Arginine repressor, C-terminal domain
gene2025	16925.32662	9530.22077	0.8286	3.92E-09	1.09E-07	gene2025	lactate/malate dehydrogenase, NAD binding domain
gene2031	1282.704066	1758.341368	-0.45503	0.0022701	0.015927	gene2031	Ferrous iron transport protein B
gene2056	408.2441642	274.0644802	0.57492	0.0012422	0.0099664	gene2056	Luciferase-like monooxygenase
gene2062	2017.203003	340.0508197	2.5685	3.23E-16	2.24E-14	gene2062	SCP-2 sterol transfer family
gene2063	2071.95008	420.0237036	2.3024	2.12E-46	6.74E-44	gene2063	Acetyltransferase (GNAT) domain
gene2070	7625.278023	4769.092094	0.67708	4.46E-06	7.20E-05	gene2070	Semialdehyde dehydrogenase, NAD binding domain
gene2088	1500.867284	959.4569949	0.64551	2.29E-05	0.000306	gene2088	ATP cone domain
gene2104	947.3956965	1295.128409	-0.45106	0.0022717	0.015927	gene2104	FAD binding domain
gene2112	5981.665687	7832.819964	-0.38898	0.0063449	0.036391	gene2112	Sigma-70 factor, region 1.2
gene2113	1142.800976	1778.166821	-0.63782	5.81E-05	0.0007072	gene2113	Toprim domain
gene2126	57.24345402	103.6424472	-0.85643	0.0018201	0.013574	gene2126	CcdB protein
gene2131	3900.795255	2378.503345	0.71371	7.03E-07	1.33E-05	gene2131	3,4-dihydroxy-2-butanone 4-phosphate synthase
gene2134	18.09856899	43.24951063	-1.2568	0.0069321	0.038906	gene2134	Sugar (and other) transporter
gene2135	76.55828432	183.1703099	-1.2586	1.90E-07	3.98E-06	gene2135	Ferric iron reductase FhuF-like transporter
gene2136	10.21492609	28.49160498	-1.4799	0.0032853	0.021538	gene2136	Acetyltransferase (GNAT) domain
gene2137	16.92797225	55.0591624	-1.7016	5.54E-05	0.00068045	gene2137	L-lysine 6-monooxygenase (NADPH-requiring)
gene2138	43.71414927	146.6047387	-1.7458	4.38E-10	1.39E-08	gene2138	TonB-dependent Receptor Plug Domain
gene2152	93.08237572	151.3764117	-0.70156	0.0030948	0.020471	gene2152	Acetyltransferase (GNAT) domain
gene2155	965.7223773	655.6722666	0.55863	0.00030107	0.0028966	gene2155	Elongation factor Tu domain 2
gene2157	7281.159104	16084.1835	-1.1434	5.26E-16	3.49E-14	gene2157	BON domain
gene2158	2580.063041	7454.377372	-1.5307	5.03E-26	9.32E-24	gene2158	Protein of unknown function (DUF1328)
gene2159	1487.290074	2278.50509	-0.6154	1.36E-05	0.00019495	gene2159	Patatin-like phospholipase
gene2181	3132.334678	2427.04826	0.36804	0.0091383	0.047743	gene2181	DeoC/LacD family aldolase
gene2187	3023.737822	5189.313565	-0.77921	1.95E-07	4.08E-06	gene2187	S-adenosylmethionine synthetase, N-terminal domain
gene2197	129.71453	216.175865	-0.73687	0.00083291	0.0069723	gene2197	Molydopterin dinucleotide binding domain
gene2201	462.6640846	286.1456611	0.69322	0.00017586	0.0018307	gene2201	Peptidase family M48
gene2203	6591.18006	5019.169522	0.39309	0.0038119	0.024137	gene2203	Transketolase, C-terminal domain
gene2208	1423.31731	864.0779236	0.72002	2.70E-06	4.45E-05	gene2208	Conserved TM helix
gene2210	1771.430301	2686.007567	-0.60055	2.80E-05	0.00036405	gene2210	Protein of unknown function (DUF541)
gene2214	2128.774526	1117.764931	0.92941	8.62E-10	2.63E-08	gene2214	NAD binding domain of 6-phosphogluconate dehydrogenase
gene2218	1008.063228	754.691915	0.41763	0.0087423	0.046594	gene2218	Aminopeptidase P, N-terminal domain
gene2222	2789.597978	2082.266881	0.4219	0.0049722	0.030234	gene2222	Glycine cleavage T-protein C-terminal barrel domain
gene2226	31.65323966	126.2845491	-1.9963	1.33E-10	4.60E-09	gene2226	Alpha-acetolactate decarboxylase
gene2227	87.7512386	239.3935154	-1.4479	4.58E-11	1.70E-09	gene2227	Thiamine pyrophosphate enzyme, central domain
gene2232	1067.09476	784.9790984	0.44296	0.0041334	0.025696	gene2232	Aminomethyltransferase folate-binding domain
gene2233	567.6259964	742.7788696	-0.38799	0.0094512	0.048906	gene2233	Flavinator of succinate dehydrogenase
gene2255	181.3357299	478.7239219	-1.4005	0.0032171	0.021154	gene2255	YaiA protein
gene2269	123.9126223	195.497912	-0.65783	0.0048874	0.029882	gene2269	Molydopterin dinucleotide binding domain
gene2282	302.9678756	421.9225014	-0.47781	0.0093281	0.048438	gene2282	Acyltransferase
gene2283	268.4507892	392.8772766	-0.54942	0.0027579	0.018678	gene2283	Major Facilitator Superfamily
gene2284	1094.246342	838.048187	0.38483	0.0082573	0.044489	gene2284	Aldo/keto reductase family
gene2297	1479.502034	8425.771896	-2.5097	5.56E-33	1.30E-30	gene2297	LysM domain
gene2298	1718.269646	17952.78276	-3.3852	3.65E-105	4.05E-102	gene2298	Sigma-70 factor, region 1.2
gene2299	921.9035222	604.9555225	0.60779	0.00010617	0.0011917	gene2299	MutS family domain IV
gene2304	1855.504969	1364.767216	0.44316	0.0028426	0.019087	gene2304	Rad51
gene2326	63.90120951	115.6344866	-0.85566	0.0014296	0.011168	gene2326	Protein of unknown function (DUF2799)
gene2330	1105.247327	747.5787104	0.56407	0.0013997	0.010992	gene2330	Chorismate mutase type II
gene2332	1395.078717	934.4535001	0.57815	6.40E-05	0.00075903	gene2332	Tetratricopeptide repeat
gene2348	274.2544161	180.3121993	0.60502	0.0018798	0.013914	gene2348	Transglutaminase-like superfamily
gene2349	507.8428768	317.2764266	0.67864	0.0001459	0.0015589	gene2349	Prokaryotic cytochrome b561
gene2353	449.3369441	591.138409	-0.3957	0.008176	0.044252	gene2353	Barstar (barnase inhibitor)
gene2354	475.9547677	778.8274262	-0.71048	0.00090453	0.0075293	gene2354	ribonuclease
gene2355	2780.282176	8138.024731	-1.5494	1.98E-27	3.82E-25	gene2355	Aldehyde dehydrogenase family
gene2371	7681.492209	29545.60613	-1.9435	5.95E-23	8.27E-21	gene2371	Protein of unknown function (DUF1471)
gene2372	58.76841053	93.77461258	-0.67416	0.0093067	0.048384	gene2372	Glycosyl hydrolase family 1
gene2386	739.6439179	1094.738946	-0.56568	0.0018089	0.013536	gene2386	Protein of unknown function (DUF3156)
gene2399	1273.874698	666.2370966	0.93512	0.0029829	0.01979	gene2399	Copper amine oxidase N-terminal domain
gene2401	498.4884772	159.6244578	1.6429	6.97E-18	6.32E-16	gene2401	Bacterial regulatory helix-turn-helix proteins, AraC family
gene2424	208.5621252	108.0423982	0.94888	3.95E-05	0.00049496	gene2424	ABC transporter
gene2425	657.3409008	348.0663817	0.91728	3.12E-08	7.67E-07	gene2425	Mycolic acid cyclopropane synthetase
gene2426	335.7176776	192.8763577	0.79957	2.72E-05	0.0003556	gene2426	Quinolinate phosphoribosyl transferase, N-terminal domain
gene2427	617.7055445	328.7115911	0.9101	8.00E-08	1.80E-06	gene2427	TonB-dependent Receptor Plug Domain
gene2428	416.8582603	279.4811463	0.57681	0.0011332	0.0091845	gene2428	3-alpha domain
gene2433	100.2471646	158.8675236	-0.66426	0.0029817	0.01979	gene2433	Cupin superfamily protein
gene2448	44.85453707	77.3417589	-0.78599	0.0092018	0.048007	-//-
gene2454	764.017199	524.2220677	0.54343	0.0018165	0.01357	-//-
gene2455	261.3708272	165.1654449	0.66219	0.0027797	0.018749	gene2455	IrrE N-terminal-like domain
gene2456	489.5030404	235.3286476	1.0566	0.00021642	0.0021814	gene2456	Beta protein
gene2465	611.6211282	889.7857845	-0.54082	0.001092	0.0089063	gene2465	L,D-transpeptidase catalytic domain
gene2478	306.4375136	211.4054116	0.53558	0.0032289	0.0212	gene2478	Alanine racemase, N-terminal domain
gene2480	4265.659506	3066.499328	0.47618	0.0013503	0.010661	gene2480	Regulator of ribonuclease activity B
gene2489	193.830804	293.8761275	-0.60041	0.0014998	0.011574	gene2489	Domain of unknown function (DUF386)
gene2490	248.1178115	503.5198882	-1.021	7.82E-09	2.08E-07	gene2490	Domain of unknown function (DUF3459)
gene2491	109.1572059	195.0283162	-0.83728	0.00018549	0.001913	gene2491	phosphotransferase system, EIIB
gene2494	48.04160808	103.390114	-1.1057	0.00015388	0.0016357	gene2494	4Fe-4S dicluster domain
gene2495	30.74111473	89.77381085	-1.5461	5.59E-06	8.85E-05	gene2495	FAD binding domain
gene2496	20.51171952	54.34835039	-1.4058	0.00066418	0.0057437	gene2496	FAD dependent oxidoreductase
gene2500	3331.764912	13341.6651	-2.0016	1.80E-42	5.33E-40	gene2500	Protein of unknown function (DUF1471)
gene2504	8437.2073	26956.60272	-1.6758	8.80E-31	1.96E-28	gene2504	Aldehyde dehydrogenase family
gene2505	532.9591368	1030.003634	-0.95055	7.68E-09	2.06E-07	gene2505	TrkA-N domain
gene2510	95.3467092	152.8940042	-0.68128	0.0065356	0.037292	gene2510	Fusaric acid resistance protein-like
gene2511	49.91047604	135.5945505	-1.4419	2.67E-06	4.45E-05	gene2511	HlyD membrane-fusion protein of T1SS
gene2527	229.9131305	490.6648311	-1.0936	1.25E-08	3.24E-07	gene2527	Oxidoreductase molybdopterin binding domain
gene2529	119.0440647	299.9878611	-1.3334	2.34E-10	7.66E-09	gene2529	Ferric reductase like transmembrane component
gene2555	115.3583158	26.62007105	2.1155	1.13E-06	2.04E-05	gene2555	Protein of unknown function (DUF2002)
gene2559	1285.882034	964.9958474	0.41416	0.0039403	0.024703	gene2559	Sodium/hydrogen exchanger family
gene2564	121.4514457	69.42913361	0.80677	0.0019641	0.014318	gene2564	FAD binding domain in molybdopterin dehydrogenase
gene2574	15.96903195	38.34114768	-1.2636	0.0055541	0.032936	gene2574	Aspartate/ornithine carbamoyltransferase, carbamoyl-P binding domain
gene2579	1535.060504	2492.106971	-0.69907	1.30E-06	2.32E-05	gene2579	YjbR
gene2580	1877.960787	3211.142476	-0.77392	3.12E-08	7.67E-07	gene2580	Uncharacterised protein family UPF0047
gene2583	196.5327996	105.4104567	0.89875	5.32E-05	0.00065534	gene2583	Indigoidine synthase A like protein
gene2586	3142.200089	6203.427694	-0.98129	3.96E-12	1.73E-10	gene2586	Aldo/keto reductase family
gene2589	491.6003659	866.2901591	-0.81736	1.19E-06	2.14E-05	gene2589	Isocitrate dehydrogenase kinase/phosphatase (AceK)
gene2590	4031.562728	7139.955352	-0.82458	0.00012793	0.0013836	gene2590	Phosphoenolpyruvate phosphomutase
gene2591	3527.045725	5706.464033	-0.69414	0.00441	0.027264	gene2591	Malate synthase
gene2594	615.0104693	238.661286	1.3656	1.74E-14	1.03E-12	gene2594	Major Facilitator Superfamily
gene2597	1398.756588	996.3803828	0.48938	0.0019434	0.01426	gene2597	Peptidase dimerisation domain
gene2600	308.510385	455.1000134	-0.56086	0.0019112	0.014065	gene2600	Protein export membrane protein
gene2609	65.61752382	131.550697	-1.0035	0.00011895	0.0013024	gene2609	4Fe-4S dicluster domain
gene2611	746.0986434	1608.158941	-1.108	2.58E-12	1.16E-10	gene2611	TAT (twin-arginine translocation) pathway signal sequence
gene2612	224.1919393	503.0419419	-1.1659	1.89E-09	5.57E-08	gene2612	4Fe-4S binding domain
gene2613	170.7053986	515.6379476	-1.5948	2.37E-17	1.92E-15	gene2613	4Fe-4S binding domain
gene2614	66.31799231	158.634713	-1.2582	4.56E-07	8.93E-06	gene2614	Nitrate reductase cytochrome c-type subunit (NapB)
gene2615	209.7401508	439.6829819	-1.0679	1.70E-08	4.35E-07	gene2615	NapC/NirT cytochrome c family, N-terminal region
gene2620	202.1883118	140.5793374	0.52432	0.0089451	0.047278	gene2620	CAAX protease self-immunity
gene2629	780.8596865	566.5591499	0.46284	0.0034063	0.02215	gene2629	SWIM zinc finger
gene2630	1745.63746	2938.742797	-0.75145	7.54E-07	1.41E-05	gene2630	Gamma-glutamyltranspeptidase
gene2633	19.8795758	47.24216795	-1.2488	0.0029591	0.019691	gene2633	Beta-eliminating lyase
gene2634	8.059036624	26.88752793	-1.7383	0.0028699	0.019212	gene2634	Hypothetical methyltransferase
gene2652	117.7066694	251.6254101	-1.0961	2.24E-07	4.63E-06	gene2652	KR domain
gene2655	71.20222978	130.4068517	-0.87303	0.0020297	0.01467	gene2655	Isochorismatase family
gene2657	281.2375932	520.9608336	-0.88939	5.25E-07	1.01E-05	gene2657	Amidohydrolase family
gene2675	72.18971977	8.361870988	3.1099	4.29E-13	2.10E-11	-//-
gene2676	58.02365252	14.2597176	2.0247	2.61E-06	4.38E-05	-//-
gene2679	1207.440742	2356.920956	-0.96495	1.15E-10	4.01E-09	gene2679	Elongation factor Tu domain 2
gene2691	930.7836084	1241.23145	-0.41525	0.0063332	0.036391	gene2691	MlaA lipoprotein
gene2692	1863.54685	919.4808677	1.0192	0.00014146	0.0015155	gene2692	Outer membrane protein transport protein (OMPP1/FadL/TodX)
gene2695	803.347867	501.2359107	0.68054	2.40E-05	0.00032004	gene2695	Thiolase, C-terminal domain
gene2701	642.1433974	364.8815404	0.81547	2.18E-06	3.73E-05	gene2701	Chorismate synthase
gene2702	384.255198	262.3906799	0.55035	0.00314	0.020739	gene2702	Penicillin-insensitive murein endopeptidase
gene2703	520.0608849	289.5136644	0.84505	1.20E-06	2.16E-05	gene2703	Nucleoside recognition
gene2704	684.8276063	410.645934	0.73785	6.37E-06	9.93E-05	gene2704	Nucleoside recognition
gene2705	3751.658049	2305.267544	0.70259	8.14E-07	1.49E-05	gene2705	Amidohydrolase family
gene2707	3454.008488	2543.857754	0.44125	0.0022884	0.016019	gene2707	Asp/Glu/Hydantoin racemase
gene2714	72.23780584	142.7747508	-0.98291	6.43E-05	0.0007596	-//-
gene2735	89.25375915	177.4167753	-0.99116	2.49E-05	0.00032881	-//-
gene2736	510.5802981	985.9497173	-0.94938	1.89E-09	5.57E-08	gene2736	Bacterial extracellular solute-binding proteins, family 3
gene2737	158.1372914	309.822378	-0.97026	7.04E-07	1.33E-05	gene2737	Binding-protein-dependent transport system inner membrane component
gene2738	153.9168415	370.5466417	-1.2675	8.26E-11	2.96E-09	gene2738	Binding-protein-dependent transport system inner membrane component
gene2739	261.5288818	855.1805504	-1.7093	1.02E-10	3.63E-09	gene2739	ABC transporter
gene2742	1414.048755	660.7279366	1.0977	6.92E-06	0.00010687	gene2742	Glutathione S-transferase, C-terminal domain
gene2766	1727.304589	2496.624034	-0.53146	0.00050371	0.00456	gene2766	Bacterial regulatory helix-turn-helix protein, lysR family
gene2768	1771.365505	1342.929858	0.39948	0.0071629	0.039999	gene2768	NADH ubiquinone oxidoreductase, 20 Kd subunit
gene2769	6167.795133	4764.730753	0.37236	0.0096452	0.049736	gene2769	Respiratory-chain NADH dehydrogenase, 30 Kd subunit
gene2780	148.7087818	80.1604214	0.89153	0.0077578	0.042677	gene2780	Sugar-specific transcriptional regulator TrmB
gene2781	375.1040083	182.3976967	1.0402	0.0005345	0.0047997	gene2781	Polysaccharide biosynthesis C-terminal domain
gene2783	15.32720219	38.75035755	-1.3381	0.002418	0.016817	-//-
gene2788	197.9326457	290.344105	-0.55275	0.0049002	0.02992	gene2788	Galactose mutarotase-like
gene2799	411.0455445	202.6275583	1.0205	0.0084936	0.045432	gene2799	Protein of unknown function (DUF1097)
gene2812	688.1146756	1988.659445	-1.5311	8.14E-23	1.10E-20	gene2812	Uncharacterised protein family UPF0052
gene2818	1769.455471	2570.253778	-0.53861	0.00028935	0.002796	gene2818	Flavodoxin-like fold
gene2824	773.7282009	521.9409973	0.56794	0.00021355	0.0021574	gene2824	Bacterial extracellular solute-binding proteins, family 5 Middle
gene2827	2608.887591	1843.297047	0.50115	0.00062068	0.0054416	gene2827	Ribonucleotide reductase, all-alpha domain
gene2829	5103.450964	3623.036031	0.49427	0.00035994	0.0033897	gene2829	DNA gyrase C-terminal domain, beta-propeller
gene2831	1946.205989	1395.242145	0.48015	0.0053084	0.031886	gene2831	Bacterial regulatory proteins, luxR family
gene2834	299.8433154	198.4422783	0.59549	0.0081281	0.044168	gene2834	ABC-2 type transporter
gene2835	614.041783	317.3968277	0.95205	3.30E-08	8.05E-07	gene2835	ABC transporter
gene2836	734.6788752	391.7024329	0.90736	3.32E-08	8.05E-07	gene2836	Biotin-lipoyl like
gene2837	579.6304054	291.7680807	0.99031	1.47E-06	2.57E-05	gene2837	Bacterial regulatory proteins, tetR family
gene2844	22.01009935	57.7424634	-1.3915	0.00025461	0.0025094	-//-
gene2845	3271.174642	1824.491727	0.84231	2.63E-09	7.50E-08	gene2845	FAD binding domain
gene2846	981.1572628	686.0971309	0.51607	0.00064475	0.0055975	gene2846	Bacterial regulatory helix-turn-helix protein, lysR family
gene2852	443.8277223	257.1272868	0.78752	8.27E-06	0.00012626	gene2852	Arginosuccinate synthase
gene2857	794.7982376	548.3041945	0.53561	0.00080088	0.006755	gene2857	Sulfatase
gene2861	686.5253108	508.836612	0.43211	0.0083929	0.045002	gene2861	Periplasmic binding protein domain
gene2864	1274.204706	771.9232964	0.72307	4.27E-06	6.92E-05	gene2864	C-terminal, D2-small domain, of ClpB protein
gene2881	182.5843227	69.60843984	1.3912	0.0011689	0.0094295	gene2881	Bacterial extracellular solute-binding protein
gene2898	155.1212795	91.23498079	0.76574	0.0018352	0.013641	gene2898	Divergent polysaccharide deacetylase
gene2899	193.9247789	103.3675866	0.90771	9.86E-05	0.0011177	gene2899	Sulfatase
gene2900	3429.89345	1952.523172	0.81282	1.33E-08	3.44E-07	gene2900	Zinc-binding dehydrogenase
gene2901	2583.246152	1389.17724	0.89495	1.86E-09	5.57E-08	gene2901	DegT/DnrJ/EryC1/StrS aminotransferase family
gene2902	2138.405514	1639.662159	0.38314	0.0044407	0.027377	gene2902	RmlD substrate binding domain
gene2905	333.9819912	214.8693179	0.63631	0.00066003	0.005719	gene2905	O-Antigen ligase
gene2909	908.8705478	640.9392517	0.50389	0.0017888	0.013431	gene2909	Glycosyl transferase family 8 C-terminal
gene2911	1218.856174	907.9015563	0.42492	0.0053845	0.032256	gene2911	Glycosyl transferases group 1
gene2914	330.4648799	214.1234352	0.62605	0.0046501	0.028589	gene2914	Glycosyl transferases group 1
gene2933	193.39936	328.3812548	-0.76379	5.91E-05	0.00071269	gene2933	Toprim domain
gene2939	988.765319	657.5081207	0.58862	0.00013959	0.0015061	gene2939	Ketopantoate reductase PanE/ApbA
gene2949	426.4167076	217.8135864	0.96917	9.62E-08	2.13E-06	gene2949	Sodium/glutamate symporter
gene2957	335.1161454	215.4108843	0.63757	0.0019474	0.01426	gene2957	YMGG-like Gly-zipper
gene2960	117.5901986	220.7683187	-0.90877	4.79E-05	0.00059318	gene2960	Autotransporter beta-domain
gene2961	874.9372653	641.5957427	0.44752	0.0040996	0.02556	gene2961	Glycyl-tRNA synthetase alpha subunit
gene2962	2129.350229	1632.665303	0.38318	0.0068762	0.038716	gene2962	DALR anticodon binding domain
gene2971	332.1609851	470.9813703	-0.50379	0.0033315	0.021777	gene2971	Protein of unknown function (DUF1375)
gene2981	6407.669246	4907.113541	0.38493	0.0080636	0.043871	gene2981	Toprim domain
gene2988	1781.42094	1206.344496	0.56239	0.00017512	0.0018307	gene2988	60Kd inner membrane protein
gene2999	329.2616527	89.81801676	1.8742	1.08E-13	5.79E-12	gene2999	Bacterial extracellular solute-binding proteins, family 3
gene3000	318.4741038	567.9833219	-0.83467	1.90E-06	3.27E-05	gene3000	PhoU domain
gene3001	126.5432588	292.4168848	-1.2084	5.43E-09	1.47E-07	gene3001	ABC transporter
gene3002	103.0511618	236.9766039	-1.2014	7.41E-08	1.69E-06	gene3002	Binding-protein-dependent transport system inner membrane component
gene3003	144.5839957	306.8647387	-1.0857	1.72E-07	3.65E-06	gene3003	Binding-protein-dependent transport system inner membrane component
gene3004	492.6863896	820.329039	-0.73553	7.65E-06	0.00011771	gene3004	PBP superfamily domain
gene3012	2484.437309	1656.827699	0.5845	0.00011766	0.0012946	gene3012	ATP synthase B/B' CF(0)
gene3014	2029.371236	1503.650831	0.43256	0.0027607	0.018678	gene3014	ATP synthase A chain
gene3028	1439.709848	1035.174087	0.4759	0.0010085	0.0083017	gene3028	Periplasmic binding protein
gene3038	263.6857726	405.7436139	-0.62175	0.0010635	0.00869	gene3038	Type VI secretion, TssG
gene3045	206.5946636	372.787905	-0.85155	3.05E-05	0.00039403	gene3045	Glycosyl hydrolase family 70
gene3047	662.6178382	495.593141	0.41902	0.0059991	0.034858	gene3047	PapC C-terminal domain
gene3052	410.392983	601.1279077	-0.55067	0.00069232	0.0059611	gene3052	ChaC-like protein
gene3056	3077.116964	1435.853964	1.0997	1.59E-11	6.37E-10	gene3056	Protein of unknown function (DUF2545)
gene3068	17.32343776	45.25789782	-1.3854	0.0013783	0.010863	-//-
gene3070	122.5270211	68.46433335	0.83968	0.0028874	0.0193	gene3070	Prokaryotic cytochrome b561
gene3073	102.9335402	172.8538174	-0.74784	0.0020914	0.015034	gene3073	X-Pro dipeptidyl-peptidase (S15 family)
gene3081	617.2981054	931.0385905	-0.59287	0.00021083	0.0021347	gene3081	Tetratricopeptide repeat
gene3082	147.9546516	258.2097444	-0.80339	9.29E-05	0.0010639	gene3082	Domain of unknown function (DUF4434)
gene3090	32.34529281	63.25112358	-0.96754	0.0037723	0.024023	gene3090	Penicillin-binding Protein dimerisation domain
gene3094	316.1050185	512.2175402	-0.69635	0.00059572	0.0052644	gene3094	Acetyltransferase (GNAT) family
gene3095	258.7453779	420.4661223	-0.70046	9.76E-05	0.0011094	gene3095	Divergent 4Fe-4S mono-cluster
gene3096	984.8079434	1547.681687	-0.65219	1.30E-05	0.00018742	gene3096	Universal stress protein family
gene3099	787.2276564	562.43112	0.4851	0.0020263	0.014669	gene3099	Flagellar transcriptional activator (FlhC)
gene3100	608.3173621	321.7572223	0.91885	8.14E-08	1.82E-06	gene3100	MotA/TolQ/ExbB proton channel family
gene3101	253.0587146	115.5736438	1.1307	6.19E-08	1.45E-06	gene3101	Membrane MotB of proton-channel complex MotA/MotB
gene3102	1283.466268	641.8989999	0.99963	1.67E-10	5.59E-09	gene3102	Signal transducing histidine kinase, homodimeric domain
gene3103	438.8330235	212.0120349	1.0495	2.27E-08	5.69E-07	gene3103	CheW-like domain
gene3104	1600.513051	629.0375514	1.3473	5.62E-17	4.16E-15	gene3104	HAMP domain
gene3106	1748.531291	747.2671455	1.2264	3.31E-15	2.04E-13	gene3106	HAMP domain
gene3107	633.1250164	284.4239157	1.1544	4.53E-11	1.69E-09	gene3107	CheR methyltransferase, all-alpha domain
gene3108	851.1582667	402.5263141	1.0803	3.61E-11	1.36E-09	gene3108	Response regulator receiver domain
gene3109	174.2611342	92.22006565	0.9181	0.00042163	0.0039045	gene3109	Response regulator receiver domain
gene3110	435.1758842	182.1281493	1.2566	5.97E-11	2.17E-09	gene3110	Chemotaxis phosphatase, CheZ
gene3111	196.12143	305.4888013	-0.63937	0.0010573	0.0086548	gene3111	Transcriptional regulator
gene3114	1466.834227	1979.242946	-0.43224	0.0077779	0.042735	gene3114	AAA domain
gene3168	3.576482736	17.47793237	-2.2889	0.0068809	0.038716	gene3168	Ethanolamine utilisation protein EutN/carboxysome
gene3172	21.54994134	78.26827626	-1.8607	1.23E-05	0.00017923	gene3172	Ethanolamine utilisation protein, EutH
gene3180	83.16795374	158.2673243	-0.92826	0.00015903	0.0016791	gene3180	Bacterial regulatory helix-turn-helix proteins, AraC family
gene3207	1628.070953	1063.304346	0.61461	2.42E-05	0.00032095	gene3207	Phosphoribosyl transferase domain
gene3208	489.9298656	321.0929569	0.60958	0.0054482	0.03255	gene3208	GHMP kinases C terminal
gene3209	153.3199141	80.1908975	0.93503	8.37E-05	0.00097142	gene3209	Outer membrane lipoprotein LolB
gene3211	860.2611903	636.7294083	0.43409	0.0070105	0.039197	gene3211	RF-1 domain
gene3227	268.8654469	468.5264488	-0.80125	1.59E-05	0.00022427	gene3227	Methylenetetrahydrofolate reductase
gene3229	172.3699346	254.1728597	-0.5603	0.0070062	0.039197	gene3229	Aminotransferase class I and II
gene3249	282.294723	151.3828032	0.899	1.30E-05	0.00018742	gene3249	Response regulator receiver domain
gene3250	129.9935847	253.4051242	-0.96301	1.01E-05	0.00015233	gene3250	Fungal family of unknown function (DUF1776)
gene3254	546.2118979	864.1404544	-0.66181	1.62E-05	0.0002276	gene3254	Pyridoxal-phosphate dependent enzyme
gene3268	1590.701006	2219.294643	-0.48044	0.0011973	0.009624	gene3268	Protein of unknown function (DUF1471)
gene3269	507.7019223	296.9839254	0.7736	3.34E-05	0.00042688	gene3269	Acetohydroxy acid isomeroreductase, NADPH-binding domain
gene3271	184.5713503	123.5587297	0.57898	0.0075943	0.042038	gene3271	Four helix bundle sensory module for signal transduction
gene3273	5365.160785	3656.630472	0.55311	6.59E-05	0.00077685	gene3273	Bacterial extracellular solute-binding proteins, family 5 Middle
gene3274	545.8797802	392.4400732	0.47611	0.007567	0.041939	gene3274	Binding-protein-dependent transport system inner membrane component
gene3287	282.0001683	444.3528172	-0.65601	0.00012462	0.0013543	gene3287	Glycosyl hydrolases family 8
gene3288	1137.617894	1669.822036	-0.55368	0.00019076	0.0019583	gene3288	Tetratricopeptide repeat
gene3290	10310.23305	5048.145508	1.0303	1.30E-05	0.00018742	gene3290	Sodium:dicarboxylate symporter family
gene3293	63.86379599	110.887541	-0.79603	0.0018844	0.013914	gene3293	Tautomerase enzyme
gene3294	322.0889865	218.0374362	0.56288	0.0037974	0.024082	gene3294	EAL domain
gene3295	1412.255998	2631.277574	-0.89776	1.88E-09	5.57E-08	gene3295	AsmA-like C-terminal region
gene3298	268.9423669	170.2515244	0.65963	0.0013016	0.010368	gene3298	Protein of unknown function (DUF421)
gene3308	6236.53939	178.1166991	5.1299	7.44E-54	3.01E-51	gene3308	Beta-lactamase
gene3312	458.3877757	1322.951066	-1.5291	7.90E-22	1.00E-19	gene3312	Universal stress protein B (UspB)
gene3313	213.2849896	330.134565	-0.63027	0.00076262	0.0064983	gene3313	Sodium:neurotransmitter symporter family
gene3321	26.1972164	129.0867815	-2.3009	0.00059179	0.0052505	gene3321	Pili assembly chaperone PapD, C-terminal domain
gene3322	102.7373993	202.1644195	-0.97657	6.23E-05	0.00074397	gene3322	PapC C-terminal domain
gene3323	68.85262095	115.8004006	-0.75006	0.0065457	0.037302	gene3323	Fimbrial protein
gene3326	66.59676277	119.2854845	-0.84089	0.0024214	0.016817	gene3326	Bacterial regulatory proteins, luxR family
gene3335	9626.636954	7271.141528	0.40485	0.0021922	0.015591	gene3335	Molydopterin dinucleotide binding domain
gene3336	3626.869411	2117.719465	0.77621	6.78E-08	1.57E-06	gene3336	Molybdopterin oxidoreductase
gene3338	133.1792207	200.8935748	-0.59306	0.0056412	0.033345	gene3338	Na+-H+ antiporter family
gene3339	256.7130439	398.6312907	-0.6349	0.0005938	0.0052579	gene3339	Glycerate kinase family
gene3356	7268.367381	9565.936421	-0.39627	0.0067525	0.03809	gene3356	Sigma-70 factor, region 1.2
gene3360	229.8545813	422.7797478	-0.87918	0.0015291	0.011739	gene3360	Domain of unknown function (DUF3382)
gene3361	131.3560173	309.7450501	-1.2376	6.45E-06	9.99E-05	gene3361	Branched-chain amino acid ATP-binding cassette transporter
gene3362	143.9900878	282.9174946	-0.97441	2.16E-05	0.00029174	gene3362	ABC transporter
gene3392	163.2014814	251.7497201	-0.62534	0.0016662	0.012574	gene3392	Bacterial regulatory proteins, lacI family
gene3393	189.0935749	292.0903595	-0.62731	0.0017478	0.013168	gene3393	ADP-ribosylglycohydrolase
gene3401	72.17646141	132.9993237	-0.88182	0.00028219	0.0027387	gene3401	N-acetylmuramoyl-L-alanine amidase
gene3434	2780.231098	1956.257824	0.50711	0.00096911	0.0080218	gene3434	NAD binding domain of 6-phosphogluconate dehydrogenase
gene3451	2857.701793	2169.83377	0.39727	0.0052898	0.031877	gene3451	tRNA synthetases class I (C) catalytic domain
gene3452	151.0145348	221.1538684	-0.55036	0.0067227	0.03797	gene3452	TonB-dependent Receptor Plug Domain
gene3456	1347.34531	2342.324053	-0.79782	1.99E-07	4.13E-06	gene3456	Amino acid permease
gene3463	985.2561745	1331.737348	-0.43474	0.0074152	0.041252	gene3463	pfkB family carbohydrate kinase
gene3464	813.0611252	1179.319406	-0.53652	0.00082086	0.0068974	gene3464	PTS HPr component phosphorylation site
gene3466	4628.265352	1417.936607	1.7067	8.49E-14	4.66E-12	gene3466	Ligated ion channel L-glutamate- and glycine-binding site
gene3467	603.4789395	230.914335	1.3859	1.87E-15	1.20E-13	gene3467	Binding-protein-dependent transport system inner membrane component
gene3468	1024.397487	456.2139918	1.167	2.86E-13	1.44E-11	gene3468	AAA domain, putative AbiEii toxin, Type IV TA system
gene3479	2129.234516	1371.480455	0.6346	0.00055539	0.0049473	gene3479	YejG-like protein
gene3482	401.516603	733.8012835	-0.86993	1.62E-07	3.47E-06	gene3482	Sugar (and other) transporter
gene3483	270.2070429	583.5650583	-1.1108	2.63E-09	7.50E-08	gene3483	S4 domain
gene3491	25.27304387	64.21327795	-1.3453	0.00018181	0.0018794	-//-
gene3504	43.77428295	81.88130686	-0.90345	0.0060272	0.03493	gene3504	Membrane-associated sensor
gene3507	170.8987294	261.6114795	-0.61428	0.0010424	0.008549	gene3507	HlyD membrane-fusion protein of T1SS
gene3508	290.6391079	422.8646977	-0.54097	0.0015872	0.012123	gene3508	ABC transporter transmembrane region
gene3509	194.837248	346.8688686	-0.83212	1.34E-05	0.00019173	gene3509	Outer membrane efflux protein
gene3510	8.396730009	26.97759481	-1.6839	0.0037979	0.024082	-//-
gene3511	8266.588697	13932.96922	-0.75314	2.41E-07	4.93E-06	gene3511	Bacterial Ig-like domain (group 3)
gene3512	516.8038587	291.3422665	0.8269	0.00041559	0.0038566	gene3512	Outer membrane protein beta-barrel domain
gene3515	1928.4968	1322.739793	0.54395	0.00024438	0.0024247	gene3515	Cupin superfamily protein
gene3521	225.6045353	141.7912555	0.67003	0.0013954	0.010978	gene3521	ABC transporter
gene3524	652.8487037	184.4629964	1.8234	7.31E-05	0.0008534	gene3524	Glycine zipper 2TM domain
gene3536	126.6642285	198.5144778	-0.64824	0.001637	0.012439	gene3536	DinI-like family
gene3541	335.7564662	171.158356	0.97208	0.00027911	0.0027147	gene3541	Major Facilitator Superfamily
gene3552	604.1918597	348.5565886	0.79361	1.56E-06	2.71E-05	gene3552	Major Facilitator Superfamily
gene3554	731.1012113	1516.653825	-1.0527	9.64E-12	3.93E-10	gene3554	Thioredoxin
gene3556	28.3579489	56.37418054	-0.99128	0.0057118	0.033641	gene3556	Citrate transporter
gene3559	1598.309464	4229.577393	-1.404	9.20E-05	0.0010563	gene3559	Glycine zipper
gene3565	314.8472178	219.9559963	0.51744	0.0060594	0.03507	gene3565	GTP cyclohydrolase II
gene3566	429.2551285	670.2082498	-0.64277	0.00026283	0.0025847	gene3566	phosphotransferase system, EIIB
gene3572	1856.325331	1298.877247	0.51518	0.00035291	0.0033377	gene3572	Beta-ketoacyl synthase, C-terminal domain
gene3586	113.5846934	54.03195115	1.0719	8.37E-05	0.00097142	gene3586	Uncharacterised protein family (UPF0014)
gene3587	6506.047425	2796.536418	1.2181	5.36E-17	4.04E-15	gene3587	Fumarate hydratase (Fumerase)
gene3588	1900.257249	990.8235649	0.93949	5.55E-06	8.82E-05	gene3588	Iron-containing alcohol dehydrogenase
gene3603	163.5650491	75.2602683	1.1199	2.32E-06	3.93E-05	gene3603	Phage integrase, N-terminal SAM-like domain
gene3604	458.9323869	256.0254589	0.84199	4.62E-06	7.43E-05	gene3604	Sigma-70, region 4
gene3605	21363.58884	9517.676521	1.1665	2.49E-07	5.06E-06	gene3605	Bacterial flagellin C-terminal helical region
gene3606	3264.759484	1188.42065	1.4579	2.36E-18	2.23E-16	gene3606	Flagellin hook IN motif
gene3607	235.3977634	133.1696366	0.82184	0.0001127	0.0012524	gene3607	Flagellar protein FliS
gene3629	1151.713605	582.2377477	0.9841	1.50E-10	5.06E-09	gene3629	Bacterial flagellin C-terminal helical region
gene3630	2378.002726	1202.787344	0.98337	3.14E-09	8.84E-08	gene3630	Flagella basal body rod protein
gene3633	319.6050897	211.6105664	0.59488	0.0021046	0.015064	gene3633	Flagellar L-ring protein
gene3634	728.4006212	521.029222	0.48337	0.0024817	0.017135	gene3634	Flagella basal body rod protein
gene3636	1289.083321	936.4573141	0.46106	0.0024182	0.016817	gene3636	Flagella basal body rod protein
gene3641	337.3992981	213.6275879	0.65936	0.00074324	0.0063533	gene3641	Anti-sigma-28 factor, FlgM
gene3642	310.818948	144.2352351	1.1077	5.72E-08	1.35E-06	gene3642	FlgN protein
gene3667	15.45473408	47.27092357	-1.6129	0.00069334	0.0059611	gene3667	PLD-like domain
gene3668	93.23383853	167.6612738	-0.84662	0.00076313	0.0064983	gene3668	TraM recognition site of TraD and TraG
gene3684	33.35381414	64.59621478	-0.9536	0.0090047	0.047405	-//-
gene3685	316.7258917	547.3215708	-0.78915	1.56E-05	0.00022092	-//-
gene3687	51.17944221	86.76805674	-0.7616	0.009716	0.049928	gene3687	Type II/IV secretion system protein
gene3708	679.6058841	515.2248399	0.3995	0.0079807	0.043687	gene3708	IncFII RepA protein family
gene3719	134.8822167	208.5670958	-0.62881	0.0033035	0.021626	gene3719	Zinc-binding dehydrogenase
gene3720	172.9096583	262.9644539	-0.60485	0.0026969	0.018358	gene3720	Iron-containing alcohol dehydrogenase
gene3723	1067.646635	1416.039105	-0.40743	0.0044404	0.027377	gene3723	NADH:flavin oxidoreductase / NADH oxidase family
gene3739	378.1468966	236.4093633	0.67766	0.00019481	0.0019908	gene3739	Phage integrase family
gene3740	753.2176773	405.9202528	0.89187	1.25E-07	2.70E-06	-//-
gene3748	1.204153752	10.03034069	-3.0583	0.0082045	0.044259	gene3748	Protein of unknown function (DUF1380)
gene3772	673.1169757	413.3228435	0.70359	2.67E-05	0.00035094	gene3772	Amino-transferase class IV
gene3789	3001.699008	1914.090728	0.64912	0.00071697	0.0061405	gene3789	Rho termination factor, N-terminal domain
gene3798	326.7746616	601.0359136	-0.87916	5.15E-07	9.95E-06	gene3798	Polysaccharide biosynthesis protein
gene3802	12.05485583	34.90567039	-1.5338	0.0014644	0.01134	-//-
gene3808	1927.054564	1466.686916	0.39384	0.0063628	0.036447	gene3808	HemY protein N-terminus
gene3809	2379.791625	1715.773076	0.47198	0.00086907	0.0072613	gene3809	HemX, putative uroporphyrinogen-III C-methyltransferase
gene3813	5808.851903	4520.253424	0.36185	0.0088125	0.046856	gene3813	Adenylate cyclase NT domain
gene3819	150.9198576	96.94862144	0.63849	0.0084114	0.045047	gene3819	HAD-hyrolase-like
gene3824	81.68502953	41.24769966	0.98576	0.0013469	0.010653	gene3824	Thioesterase superfamily
gene3832	194.740059	489.6759566	-1.3303	8.06E-07	1.49E-05	-//-
gene3833	86.50989558	139.3609519	-0.68789	0.0031989	0.021065	gene3833	Response regulator receiver domain
gene3834	260.4345471	374.0823444	-0.52244	0.0021635	0.015461	gene3834	His Kinase A (phospho-acceptor) domain
gene3835	444.6312989	306.8547545	0.53505	0.0038875	0.024545	gene3835	LysE type translocator
gene3846	28.35673814	60.49479561	-1.0931	0.0019726	0.014327	gene3846	Flagellar basal body rod FlgEFG protein C-terminal
gene3892	438.2115227	204.0304549	1.1028	1.38E-08	3.55E-07	gene3892	HAMP domain
gene3895	6214.703052	1307.180256	2.2492	1.66E-06	2.87E-05	gene3895	Glutamine synthetase, beta-Grasp domain
gene3896	539.990519	177.410645	1.6058	0.00026918	0.0026368	gene3896	PAS fold
gene3897	585.6262863	317.9139505	0.88134	2.70E-07	5.41E-06	gene3897	AAA domain (Cdc48 subfamily)
gene3899	2147.523401	1147.553154	0.90411	8.33E-10	2.55E-08	gene3899	D-isomer specific 2-hydroxyacid dehydrogenase, catalytic domain
gene3909	375.9831143	260.6140471	0.52875	0.0034543	0.022383	gene3909	Ferrous iron transport protein B
gene3912	1422.424632	1038.435636	0.45394	0.0033758	0.022002	gene3912	Thioredoxin
gene3913	1021.403418	739.8910346	0.46517	0.0055004	0.03273	gene3913	Phosphotransferase enzyme family
gene3930	902.0994314	667.8856847	0.43369	0.0066227	0.037596	gene3930	TrkA-N domain
gene3931	269.8159719	148.3299575	0.86317	1.97E-05	0.00027018	gene3931	Flavodoxin-like fold
gene3934	211.064512	92.19994435	1.1948	3.12E-07	6.21E-06	gene3934	Taurine catabolism dioxygenase TauD, TfdA family
gene3950	1215.535906	1622.213167	-0.41637	0.0078428	0.043039	gene3950	Domain of unknown function DUF87
gene3953	7.461660672	22.7524534	-1.6085	0.0043041	0.026646	-//-
gene3956	163.1164303	258.8715926	-0.66633	0.0015282	0.011739	gene3956	Periplasmic binding protein domain
gene3960	180.2176589	287.4461984	-0.67355	0.00094123	0.0078055	gene3960	Nitrite/Sulfite reductase ferredoxin-like half domain
gene3962	9.939787901	29.4781816	-1.5684	0.0041576	0.025811	gene3962	Formate/nitrite transporter
gene3963	240.5821608	149.7612832	0.68386	0.00060884	0.0053484	gene3963	Sirohaem biosynthesis protein central
gene3979	1108.050874	658.7931851	0.75013	0.0002359	0.0023458	gene3979	Intracellular growth attenuator protein IgaA
gene3989	1366.181016	1845.743988	-0.43405	0.0056328	0.033339	gene3989	FeoA domain
gene3995	1068.166314	712.2725073	0.58464	0.00020276	0.0020576	gene3995	NLPA lipoprotein
gene3996	22.56665377	45.95590542	-1.0261	0.0078938	0.043265	-//-
gene4015	606.9909236	444.4492756	0.44966	0.0068982	0.038764	gene4015	Tetrapyrrole (Corrin/Porphyrin) Methylases
gene4030	716.3759587	503.65586	0.50828	0.0013372	0.010595	gene4030	Stringent starvation protein B
gene4031	1858.242779	1215.579663	0.61229	1.84E-05	0.00025483	gene4031	Glutathione S-transferase, C-terminal domain
gene4035	1868.602189	1428.469306	0.38749	0.0088916	0.047164	gene4035	Protein of unknown function (DUF1043)
gene4038	1079.755959	761.2074363	0.50434	0.0018068	0.013536	gene4038	EPSP synthase (3-phosphoshikimate 1-carboxyvinyltransferase)
gene4052	1141.36303	1796.445197	-0.65439	8.30E-06	0.0001264	gene4052	Sigma-54 factor, Activator interacting domain (AID)
gene4053	1564.076291	2234.472709	-0.51462	0.00032074	0.0030594	gene4053	Sigma 54 modulation protein / S30EA ribosomal protein
gene4055	1656.540322	1049.82003	0.65803	0.00026931	0.0026368	gene4055	P-loop ATPase protein family
gene4057	291.7435016	192.5472519	0.59949	0.0019681	0.014318	gene4057	Dihydroorotate dehydrogenase
gene4061	1879.423877	1336.881309	0.49142	0.00083128	0.0069718	gene4061	Conserved hypothetical protein 95
gene4065	223.4037435	338.2846286	-0.59858	0.001314	0.010449	gene4065	ABC-type transport auxiliary lipoprotein component
gene4067	651.9665798	375.8438645	0.79466	0.0016094	0.012254	gene4067	FabA-like domain
gene4071	259.9890825	167.7401473	0.63222	0.0024843	0.017135	gene4071	Cell division inhibitor SulA
gene4073	83.56676731	138.7221975	-0.7312	0.0022138	0.01567	gene4073	TfoX C-terminal domain
gene4079	781.2055562	1663.714147	-1.0906	4.02E-13	2.01E-11	gene4079	CoA binding domain
gene4080	1292.399433	2046.806285	-0.66332	1.10E-05	0.0001635	gene4080	Hemimethylated DNA-binding protein YccV like
gene4084	5749.535502	3964.2728	0.53639	0.0054972	0.03273	gene4084	Inhibitor of apoptosis-promoting Bax1
gene4107	1432.019357	583.1188291	1.2962	3.39E-16	2.31E-14	gene4107	Type VI secretion system, VipA, VC_A0107 or Hcp2
gene4108	5909.971747	3845.1264	0.62012	1.17E-05	0.00017177	gene4108	Type VI secretion protein, EvpB/VC_A0108, tail sheath
gene4117	340.2502306	801.7184754	-1.2365	2.72E-13	1.41E-11	gene4117	Cupin domain
gene4122	16.49658818	40.89100343	-1.3096	0.0030055	0.019909	gene4122	Flavodoxin
gene4125	111.4922257	1411.318399	-3.662	1.76E-85	1.31E-82	gene4125	Cobalamin-independent synthase, N-terminal domain
gene4126	684.8601464	292.6192194	1.2268	1.59E-12	7.35E-11	gene4126	ribonuclease
gene4134	110.2246502	220.3029585	-0.99904	1.43E-05	0.00020431	gene4134	PEP-utilising enzyme, N-terminal
gene4135	65.13050494	121.7954567	-0.90306	0.00031972	0.0030594	gene4135	Transaldolase/Fructose-6-phosphate aldolase
gene4138	2093.115124	1506.41416	0.47453	0.0023288	0.01625	gene4138	Tyrosine phosphatase family
gene4142	874.4621297	577.5253065	0.59851	0.00019578	0.0019959	gene4142	Protein-L-isoaspartate(D-aspartate) O-methyltransferase (PCMT)
gene4152	2655.724567	1988.130226	0.41769	0.0053934	0.032266	gene4152	3-octaprenyl-4-hydroxybenzoate carboxy-lyase
gene4154	1417.85102	997.1875009	0.50777	0.0071864	0.04008	gene4154	Thiolase, C-terminal domain
gene4155	2393.495252	1096.794761	1.1258	7.75E-07	1.43E-05	gene4155	Enoyl-CoA hydratase/isomerase
gene4156	2242.605719	1471.341268	0.60804	5.91E-05	0.00071269	gene4156	Metallopeptidase family M24
gene4162	93.99663797	143.2469269	-0.60782	0.0075176	0.041718	gene4162	Phage integrase, N-terminal SAM-like domain
gene4170	3102.526913	2358.614338	0.3955	0.0060197	0.03493	gene4170	NlpB/DapX lipoprotein
gene4176	258.9861369	154.0191545	0.74977	0.00017349	0.0018188	gene4176	ArsC family
gene4179	1330.927601	997.2009921	0.41648	0.0049273	0.030044	gene4179	FR47-like protein
gene4180	4007.730054	1862.128856	1.1058	3.29E-14	1.90E-12	gene4180	Malic enzyme, NAD binding domain
gene4183	74.59219774	125.2843516	-0.74811	0.0057508	0.033795	gene4183	Permease family
gene4198	4105.895873	2798.03646	0.55328	5.64E-05	0.00069077	gene4198	DNA methylase
gene4199	1395.121123	937.4141443	0.57363	0.00011517	0.0012703	gene4199	N-6 DNA Methylase
gene4207	1975.506272	1311.516612	0.59099	0.0022315	0.015769	gene4207	IncFII RepA protein family
gene4228	816.3479407	479.0419004	0.76903	1.93E-06	3.31E-05	gene4228	Iron-sulphur cluster biosynthesis
gene4240	1125.228516	1736.737267	-0.62616	8.47E-05	0.00098013	gene4240	4-alpha-glucanotransferase
gene4241	1005.88423	2378.707322	-1.2417	1.80E-16	1.31E-14	gene4241	Alpha amylase, catalytic domain
gene4242	857.5601213	2550.854052	-1.5727	4.99E-25	8.21E-23	gene4242	Alpha amylase, catalytic domain
gene4243	796.7586005	2426.659269	-1.6068	7.66E-25	1.22E-22	gene4243	MobA-like NTP transferase domain
gene4244	862.3478589	2163.823013	-1.3272	2.55E-17	2.03E-15	gene4244	Glycosyl transferases group 1
gene4245	1124.47884	2747.136872	-1.2887	1.58E-17	1.33E-15	gene4245	Carbohydrate phosphorylase
gene4266	154.9059908	233.0171879	-0.58904	0.0052577	0.031753	-//-
gene4275	290.4597377	134.1474045	1.1145	1.25E-07	2.70E-06	gene4275	Glucosyl transferase GtrII
gene4285	605.1111892	196.1831476	1.625	3.39E-18	3.14E-16	gene4285	Regulator of RNA polymerase sigma(70) subunit, Rsd/AlgQ
gene4301	3992.422911	2347.170843	0.76634	1.73E-07	3.66E-06	gene4301	Aminotransferase class-V
gene4302	747.4204787	1438.966531	-0.94504	2.35E-09	6.82E-08	gene4302	PRD domain
gene4308	10941.32691	5231.797641	1.0644	6.25E-14	3.47E-12	gene4308	Beta-eliminating lyase
gene4309	3101.756746	1442.565102	1.1044	1.94E-13	1.01E-11	gene4309	NifU-like N terminal domain
gene4310	2449.665071	1271.516412	0.94603	1.50E-10	5.06E-09	gene4310	Iron-sulphur cluster biosynthesis
gene4311	531.2477854	275.3311438	0.94822	7.43E-08	1.69E-06	gene4311	DnaJ domain
gene4312	1761.601799	1125.263958	0.64662	1.62E-05	0.0002276	gene4312	MreB/Mbl protein
gene4313	182.2097538	113.3876269	0.68434	0.0036134	0.02321	gene4313	2Fe-2S iron-sulfur cluster binding domain
gene4314	69.29225607	30.25437707	1.1956	0.00087124	0.0072658	gene4314	Iron-sulphur cluster assembly
gene4315	1173.612181	757.9657577	0.63075	5.86E-05	0.00071118	gene4315	Peptidase
gene4316	185.3345538	113.1861523	0.71143	0.0021029	0.015064	gene4316	SseB protein N-terminal domain
gene4318	153.3833958	276.8399062	-0.85191	5.72E-05	0.00069862	gene4318	Penicillin binding protein transpeptidase domain
gene4323	548.6870057	769.4414046	-0.48783	0.0024803	0.017135	gene4323	Telomere recombination
gene4325	478.1819858	794.54937	-0.73258	0.00251	0.017227	gene4325	Protein of unknown function (DUF494)
gene4331	1500.032064	1054.753815	0.50809	0.0014434	0.011231	gene4331	Large-conductance mechanosensitive channel, MscL
gene4352	430.0678079	727.7566428	-0.75889	0.0074273	0.041268	gene4352	Ribosomal L29 protein
gene4362	40.6531152	85.99934147	-1.081	0.0005273	0.0047542	gene4362	Type IV leader peptidase family
gene4363	2238.735428	4573.309949	-1.0306	8.67E-14	4.70E-12	gene4363	Ferritin-like domain
gene4385	202.8490052	115.2154558	0.81607	0.00025334	0.0025024	gene4385	Glucosyl transferase GtrII
gene4394	507.5111033	327.7375578	0.6309	0.0002249	0.0022414	-//-
gene4399	2655.161034	1394.671843	0.92887	2.59E-10	8.39E-09	gene4399	NAD(P)-binding Rossmann-like domain
gene4400	1557.139183	977.424273	0.67184	1.23E-05	0.00017923	gene4400	Cytochrome C oxidase, cbb3-type, subunit III
gene4403	55.6320114	99.07556995	-0.83261	0.0050907	0.030871	gene4403	Major Facilitator Superfamily
gene4405	91.4168532	209.1696358	-1.1941	2.47E-07	5.04E-06	gene4405	Domain of unknown function (DUF1983)
gene4409	343.0524487	129.4760988	1.4057	6.45E-12	2.73E-10	gene4409	Phage integrase family
gene4422	757.3351249	453.3924651	0.74017	0.00048192	0.0044167	gene4422	Aldehyde dehydrogenase family
gene4428	625.583836	1875.824448	-1.5842	1.07E-23	1.54E-21	gene4428	Acetyltransferase (GNAT) domain
gene4479	631.0823844	430.515517	0.55176	0.0013248	0.010516	-//-
gene4481	956.6338635	1838.249096	-0.94229	3.76E-10	1.20E-08	gene4481	OsmC-like protein
rRNA1	68378.21997	2204.912036	4.9547	2.32E-15	1.47E-13	-//-
